# Supplementary material for: High-performance piezoelectric energy harvesting in amorphous perovskite thin films deposited directly on a plastic substrate
Source: Nat Commun. 2024 May 16;15:4129. doi: 10.1038/s41467-024-48551-3 (PMC11099020; doi:10.1038/s41467-024-48551-3)
Supplement: Supplementary file 3 — Source Data [file 41467_2024_48551_MOESM3_ESM.xlsx]

## Sheet: Figure 1b
Figure 1b	2 Theta	Intensity	2 Theta	Intensity	2 Theta	Intensity	2 Theta	Intensity	2 Theta	Intensity
	30	0.04012	30	0.06752	30	0.07081	30	0.15211	30	0.06062
	30.02	0.04105	30.02	0.06759	30.02	0.0691	30.02	0.15332	30.02	0.06148
	30.04	0.03986	30.04	0.06605	30.04	0.06969	30.04	0.15334	30.04	0.06213
	30.06	0.03963	30.06	0.0678	30.06	0.06907	30.06	0.15281	30.06	0.06071
	30.08	0.03872	30.08	0.0667	30.08	0.0691	30.08	0.15141	30.08	0.06172
	30.1	0.03962	30.1	0.06516	30.1	0.06704	30.1	0.15587	30.1	0.0602
	30.12	0.03949	30.12	0.06612	30.12	0.06689	30.12	0.15665	30.12	0.06056
	30.14	0.03946	30.14	0.06807	30.14	0.06466	30.14	0.15029	30.14	0.05934
	30.16	0.03951	30.16	0.06469	30.16	0.06439	30.16	0.15172	30.16	0.06139
	30.18	0.03811	30.18	0.06381	30.18	0.06542	30.18	0.1529	30.18	0.05744
	30.2	0.03686	30.2	0.06423	30.2	0.06645	30.2	0.15486	30.2	0.05815
	30.22	0.03717	30.22	0.06521	30.22	0.0657	30.22	0.1525	30.22	0.05831
	30.24	0.03726	30.24	0.06171	30.24	0.06459	30.24	0.14637	30.24	0.05925
	30.26	0.03697	30.26	0.06351	30.26	0.06711	30.26	0.14614	30.26	0.05964
	30.28	0.03693	30.28	0.0626	30.28	0.06395	30.28	0.14345	30.28	0.05851
	30.3	0.03661	30.3	0.06372	30.3	0.06537	30.3	0.14673	30.3	0.05721
	30.32	0.03618	30.32	0.06129	30.32	0.06696	30.32	0.14004	30.32	0.05995
	30.34	0.03655	30.34	0.06089	30.34	0.06572	30.34	0.14273	30.34	0.05941
	30.36	0.0351	30.36	0.05908	30.36	0.06265	30.36	0.1374	30.36	0.05898
	30.38	0.03553	30.38	0.06136	30.38	0.06162	30.38	0.13875	30.38	0.05921
	30.4	0.03783	30.4	0.06041	30.4	0.06301	30.4	0.13359	30.4	0.06069
	30.42	0.03598	30.42	0.06192	30.42	0.06281	30.42	0.13421	30.42	0.05622
	30.44	0.03615	30.44	0.0604	30.44	0.06263	30.44	0.13337	30.44	0.05679
	30.46	0.03493	30.46	0.0591	30.46	0.06225	30.46	0.1344	30.46	0.05636
	30.48	0.03544	30.48	0.05903	30.48	0.0615	30.48	0.13244	30.48	0.05849
	30.5	0.0345	30.5	0.05987	30.5	0.0616	30.5	0.1265	30.5	0.05634
	30.52	0.0329	30.52	0.06008	30.52	0.06149	30.52	0.12541	30.52	0.05593
	30.54	0.03262	30.54	0.05723	30.54	0.06106	30.54	0.13	30.54	0.05811
	30.56	0.03533	30.56	0.05773	30.56	0.05948	30.56	0.12499	30.56	0.05526
	30.58	0.03481	30.58	0.05709	30.58	0.06036	30.58	0.12258	30.58	0.05472
	30.6	0.03435	30.6	0.0577	30.6	0.05843	30.6	0.12135	30.6	0.05495
	30.62	0.03276	30.62	0.05707	30.62	0.05926	30.62	0.12062	30.62	0.05667
	30.64	0.0331	30.64	0.05681	30.64	0.05884	30.64	0.12297	30.64	0.05405
	30.66	0.03224	30.66	0.05646	30.66	0.05863	30.66	0.12194	30.66	0.05504
	30.68	0.03294	30.68	0.05547	30.68	0.05761	30.68	0.12255	30.68	0.05566
	30.7	0.03208	30.7	0.05584	30.7	0.05642	30.7	0.11723	30.7	0.05349
	30.72	0.03341	30.72	0.05621	30.72	0.05786	30.72	0.12079	30.72	0.05522
	30.74	0.03277	30.74	0.0557	30.74	0.05773	30.74	0.11922	30.74	0.05252
	30.76	0.03219	30.76	0.05537	30.76	0.05637	30.76	0.11919	30.76	0.05506
	30.78	0.03167	30.78	0.05313	30.78	0.05649	30.78	0.11944	30.78	0.05616
	30.8	0.03344	30.8	0.05614	30.8	0.05755	30.8	0.1181	30.8	0.05427
	30.82	0.03134	30.82	0.05418	30.82	0.05577	30.82	0.11524	30.82	0.05297
	30.84	0.031	30.84	0.05514	30.84	0.0575	30.84	0.11726	30.84	0.0534
	30.86	0.03188	30.86	0.055	30.86	0.05701	30.86	0.11577	30.86	0.05416
	30.88	0.03257	30.88	0.05449	30.88	0.05595	30.88	0.11773	30.88	0.05037
	30.9	0.03227	30.9	0.05509	30.9	0.05554	30.9	0.11706	30.9	0.05425
	30.92	0.03086	30.92	0.05549	30.92	0.05639	30.92	0.11241	30.92	0.05495
	30.94	0.03154	30.94	0.05364	30.94	0.05624	30.94	0.11644	30.94	0.05443
	30.96	0.02994	30.96	0.05357	30.96	0.05448	30.96	0.1114	30.96	0.054
	30.98	0.03122	30.98	0.05166	30.98	0.05387	30.98	0.11499	30.98	0.05176
	31	0.03113	31	0.05267	31	0.05335	31	0.11328	31	0.05304
	31.02	0.03043	31.02	0.05444	31.02	0.05445	31.02	0.11619	31.02	0.04988
	31.04	0.03071	31.04	0.05082	31.04	0.05503	31.04	0.11434	31.04	0.05243
	31.06	0.02995	31.06	0.05166	31.06	0.05508	31.06	0.11518	31.06	0.05089
	31.08	0.02986	31.08	0.05182	31.08	0.05497	31.08	0.11227	31.08	0.05124
	31.1	0.03016	31.1	0.05059	31.1	0.05203	31.1	0.11473	31.1	0.04835
	31.12	0.02891	31.12	0.05201	31.12	0.05173	31.12	0.113	31.12	0.0475
	31.14	0.02968	31.14	0.0539	31.14	0.05131	31.14	0.10647	31.14	0.0508
	31.16	0.02989	31.16	0.05199	31.16	0.05252	31.16	0.11188	31.16	0.05243
	31.18	0.02983	31.18	0.05069	31.18	0.05239	31.18	0.11014	31.18	0.05028
	31.2	0.03031	31.2	0.05146	31.2	0.05294	31.2	0.10709	31.2	0.05169
	31.22	0.02869	31.22	0.05132	31.22	0.0516	31.22	0.10762	31.22	0.05147
	31.24	0.03069	31.24	0.04854	31.24	0.05141	31.24	0.10885	31.24	0.04988
	31.26	0.02781	31.26	0.04901	31.26	0.05304	31.26	0.107	31.26	0.05201
	31.28	0.02707	31.28	0.0504	31.28	0.05079	31.28	0.10442	31.28	0.05136
	31.3	0.02895	31.3	0.05125	31.3	0.05222	31.3	0.10725	31.3	0.05041
	31.32	0.02801	31.32	0.04735	31.32	0.05149	31.32	0.10748	31.32	0.04534
	31.34	0.02741	31.34	0.05017	31.34	0.0502	31.34	0.1077	31.34	0.04633
	31.36	0.02846	31.36	0.04949	31.36	0.05136	31.36	0.10639	31.36	0.04945
	31.38	0.02663	31.38	0.04959	31.38	0.05015	31.38	0.10924	31.38	0.05082
	31.4	0.02831	31.4	0.04819	31.4	0.05057	31.4	0.10636	31.4	0.04898
	31.42	0.02885	31.42	0.0497	31.42	0.04879	31.42	0.10597	31.42	0.04817
	31.44	0.02869	31.44	0.04886	31.44	0.04698	31.44	0.1033	31.44	0.04839
	31.46	0.02851	31.46	0.04898	31.46	0.04845	31.46	0.10597	31.46	0.04828
	31.48	0.02695	31.48	0.04805	31.48	0.0502	31.48	0.10241	31.48	0.04864
	31.5	0.02675	31.5	0.04765	31.5	0.04999	31.5	0.10616	31.5	0.04916
	31.52	0.02771	31.52	0.04971	31.52	0.05054	31.52	0.10333	31.52	0.05012
	31.54	0.02706	31.54	0.04703	31.54	0.04812	31.54	0.10507	31.54	0.04902
	31.56	0.02689	31.56	0.04702	31.56	0.04786	31.56	0.10134	31.56	0.04806
	31.58	0.0264	31.58	0.04633	31.58	0.04801	31.58	0.10297	31.58	0.04927
	31.6	0.02683	31.6	0.04844	31.6	0.04745	31.6	0.10863	31.6	0.0479
	31.62	0.02791	31.62	0.04674	31.62	0.04968	31.62	0.10294	31.62	0.04914
	31.64	0.02576	31.64	0.04814	31.64	0.04804	31.64	0.10218	31.64	0.04756
	31.66	0.02609	31.66	0.04745	31.66	0.04757	31.66	0.10232	31.66	0.04656
	31.68	0.02729	31.68	0.0481	31.68	0.04737	31.68	0.10173	31.68	0.04869
	31.7	0.0268	31.7	0.04838	31.7	0.04917	31.7	0.10398	31.7	0.04752
	31.72	0.02667	31.72	0.04703	31.72	0.04829	31.72	0.09969	31.72	0.04676
	31.74	0.0266	31.74	0.04618	31.74	0.04808	31.74	0.10092	31.74	0.04658
	31.76	0.02567	31.76	0.04626	31.76	0.04665	31.76	0.10168	31.76	0.04736
	31.78	0.02569	31.78	0.04579	31.78	0.04727	31.78	0.10361	31.78	0.04696
	31.8	0.02538	31.8	0.04593	31.8	0.0467	31.8	0.10011	31.8	0.04786
	31.82	0.02629	31.82	0.04401	31.82	0.04482	31.82	0.10115	31.82	0.04714
	31.84	0.02693	31.84	0.04584	31.84	0.04714	31.84	0.09932	31.84	0.04431
	31.86	0.02521	31.86	0.04551	31.86	0.04727	31.86	0.09921	31.86	0.04501
	31.88	0.02652	31.88	0.04364	31.88	0.04566	31.88	0.0935	31.88	0.04564
	31.9	0.02504	31.9	0.04586	31.9	0.04696	31.9	0.09633	31.9	0.04454
	31.92	0.02647	31.92	0.04548	31.92	0.04781	31.92	0.09815	31.92	0.04779
	31.94	0.02555	31.94	0.04429	31.94	0.04647	31.94	0.09672	31.94	0.04588
	31.96	0.02476	31.96	0.04495	31.96	0.04739	31.96	0.09893	31.96	0.04581
	31.98	0.02553	31.98	0.04287	31.98	0.04324	31.98	0.10033	31.98	0.04467
	32	0.02613	32	0.04518	32	0.04613	32	0.09437	32	0.04624
	32.02	0.0249	32.02	0.04415	32.02	0.04631	32.02	0.10117	32.02	0.04685
	32.04	0.0243	32.04	0.04379	32.04	0.04476	32.04	0.10003	32.04	0.04546
	32.06	0.02422	32.06	0.04674	32.06	0.04543	32.06	0.09355	32.06	0.04606
	32.08	0.02461	32.08	0.04462	32.08	0.04721	32.08	0.09703	32.08	0.04362
	32.1	0.02581	32.1	0.04441	32.1	0.04458	32.1	0.09579	32.1	0.04606
	32.12	0.02505	32.12	0.045	32.12	0.04527	32.12	0.09409	32.12	0.0455
	32.14	0.02413	32.14	0.04478	32.14	0.04536	32.14	0.09874	32.14	0.04761
	32.16	0.02398	32.16	0.04315	32.16	0.04592	32.16	0.09296	32.16	0.04335
	32.18	0.02331	32.18	0.04402	32.18	0.04513	32.18	0.09299	32.18	0.04519
	32.2	0.02297	32.2	0.04253	32.2	0.04597	32.2	0.09823	32.2	0.04516
	32.22	0.02487	32.22	0.04231	32.22	0.04342	32.22	0.0935	32.22	0.04633
	32.24	0.02344	32.24	0.04528	32.24	0.04484	32.24	0.09448	32.24	0.0462
	32.26	0.02368	32.26	0.04222	32.26	0.0446	32.26	0.09397	32.26	0.04875
	32.28	0.02297	32.28	0.04246	32.28	0.04324	32.28	0.09291	32.28	0.04487
	32.3	0.02351	32.3	0.03887	32.3	0.04558	32.3	0.09417	32.3	0.04474
	32.32	0.02322	32.32	0.04397	32.32	0.0428	32.32	0.09084	32.32	0.04492
	32.34	0.02478	32.34	0.04182	32.34	0.04407	32.34	0.08887	32.34	0.04626
	32.36	0.02347	32.36	0.04283	32.36	0.04296	32.36	0.09204	32.36	0.04602
	32.38	0.02276	32.38	0.04197	32.38	0.04213	32.38	0.09184	32.38	0.04476
	32.4	0.02311	32.4	0.04206	32.4	0.04059	32.4	0.09187	32.4	0.04566
	32.42	0.02274	32.42	0.0415	32.42	0.0427	32.42	0.09204	32.42	0.04494
	32.44	0.02388	32.44	0.04066	32.44	0.0436	32.44	0.09341	32.44	0.04481
	32.46	0.02307	32.46	0.04257	32.46	0.04264	32.46	0.0928	32.46	0.04321
	32.48	0.02284	32.48	0.04241	32.48	0.04397	32.48	0.09226	32.48	0.0442
	32.5	0.02455	32.5	0.04187	32.5	0.04069	32.5	0.08753	32.5	0.04319
	32.52	0.02382	32.52	0.04166	32.52	0.04257	32.52	0.09179	32.52	0.04337
	32.54	0.02213	32.54	0.04274	32.54	0.04327	32.54	0.09173	32.54	0.04512
	32.56	0.02367	32.56	0.04096	32.56	0.0426	32.56	0.08885	32.56	0.04494
	32.58	0.02302	32.58	0.04078	32.58	0.04027	32.58	0.0907	32.58	0.04384
	32.6	0.02361	32.6	0.04033	32.6	0.04301	32.6	0.08985	32.6	0.04171
	32.62	0.02214	32.62	0.04099	32.62	0.04363	32.62	0.09086	32.62	0.04151
	32.64	0.02208	32.64	0.03952	32.64	0.04254	32.64	0.09361	32.64	0.04584
	32.66	0.02353	32.66	0.04143	32.66	0.04244	32.66	0.08873	32.66	0.04436
	32.68	0.02296	32.68	0.0415	32.68	0.04198	32.68	0.091	32.68	0.04254
	32.7	0.0218	32.7	0.03929	32.7	0.04112	32.7	0.09114	32.7	0.04297
	32.72	0.02353	32.72	0.04057	32.72	0.04085	32.72	0.09033	32.72	0.0438
	32.74	0.02299	32.74	0.04049	32.74	0.04264	32.74	0.08691	32.74	0.04312
	32.76	0.02336	32.76	0.0422	32.76	0.04182	32.76	0.0889	32.76	0.0433
	32.78	0.02225	32.78	0.03838	32.78	0.04321	32.78	0.09002	32.78	0.04173
	32.8	0.0208	32.8	0.04007	32.8	0.04175	32.8	0.09008	32.8	0.04397
	32.82	0.02273	32.82	0.03802	32.82	0.03986	32.82	0.08983	32.82	0.04279
	32.84	0.02277	32.84	0.04017	32.84	0.04151	32.84	0.08957	32.84	0.0429
	32.86	0.02162	32.86	0.03952	32.86	0.04239	32.86	0.09019	32.86	0.04059
	32.88	0.02103	32.88	0.039	32.88	0.04023	32.88	0.08759	32.88	0.04335
	32.9	0.02302	32.9	0.03919	32.9	0.04079	32.9	0.0884	32.9	0.0431
	32.92	0.022	32.92	0.04073	32.92	0.04071	32.92	0.08607	32.92	0.04135
	32.94	0.02187	32.94	0.0395	32.94	0.0413	32.94	0.08871	32.94	0.04193
	32.96	0.02234	32.96	0.03709	32.96	0.04097	32.96	0.08582	32.96	0.042
	32.98	0.0212	32.98	0.04003	32.98	0.04121	32.98	0.08462	32.98	0.04308
	33	0.02068	33	0.03891	33	0.04107	33	0.08137	33	0.04056
	33.02	0.02096	33.02	0.03728	33.02	0.03736	33.02	0.08302	33.02	0.04393
	33.04	0.02145	33.04	0.03887	33.04	0.04054	33.04	0.08753	33.04	0.04088
	33.06	0.02191	33.06	0.03791	33.06	0.04144	33.06	0.08369	33.06	0.04099
	33.08	0.02236	33.08	0.03852	33.08	0.04208	33.08	0.08123	33.08	0.0429
	33.1	0.0208	33.1	0.03747	33.1	0.04053	33.1	0.0856	33.1	0.04014
	33.12	0.02069	33.12	0.03844	33.12	0.03912	33.12	0.08495	33.12	0.04021
	33.14	0.02103	33.14	0.03784	33.14	0.03974	33.14	0.08579	33.14	0.04164
	33.16	0.02157	33.16	0.03886	33.16	0.0395	33.16	0.08232	33.16	0.04182
	33.18	0.02148	33.18	0.03924	33.18	0.03885	33.18	0.08624	33.18	0.03991
	33.2	0.02032	33.2	0.03677	33.2	0.03965	33.2	0.08293	33.2	0.04115
	33.22	0.02045	33.22	0.03728	33.22	0.04167	33.22	0.08397	33.22	0.04227
	33.24	0.01989	33.24	0.03733	33.24	0.0404	33.24	0.08352	33.24	0.04104
	33.26	0.02145	33.26	0.03753	33.26	0.03924	33.26	0.08291	33.26	0.03989
	33.28	0.02017	33.28	0.03879	33.28	0.04064	33.28	0.08305	33.28	0.03926
	33.3	0.0204	33.3	0.03747	33.3	0.04023	33.3	0.08148	33.3	0.04081
	33.32	0.02157	33.32	0.03707	33.32	0.03707	33.32	0.08047	33.32	0.04222
	33.34	0.0206	33.34	0.03567	33.34	0.04079	33.34	0.08347	33.34	0.04124
	33.36	0.02008	33.36	0.03831	33.36	0.03945	33.36	0.08299	33.36	0.04012
	33.38	0.01985	33.38	0.03604	33.38	0.03917	33.38	0.08052	33.38	0.04061
	33.4	0.02009	33.4	0.03506	33.4	0.03875	33.4	0.08038	33.4	0.04027
	33.42	0.02057	33.42	0.03697	33.42	0.03912	33.42	0.08153	33.42	0.03915
	33.44	0.02065	33.44	0.03761	33.44	0.03824	33.44	0.08033	33.44	0.03857
	33.46	0.021	33.46	0.03686	33.46	0.03783	33.46	0.07974	33.46	0.03908
	33.48	0.02088	33.48	0.03644	33.48	0.04068	33.48	0.0831	33.48	0.03989
	33.5	0.02114	33.5	0.03714	33.5	0.04074	33.5	0.08016	33.5	0.0381
	33.52	0.02026	33.52	0.0357	33.52	0.03963	33.52	0.08251	33.52	0.03998
	33.54	0.01949	33.54	0.03642	33.54	0.03821	33.54	0.08156	33.54	0.03886
	33.56	0.02065	33.56	0.0377	33.56	0.03899	33.56	0.08075	33.56	0.03861
	33.58	0.01965	33.58	0.036	33.58	0.03757	33.58	0.07884	33.58	0.0396
	33.6	0.01982	33.6	0.03574	33.6	0.03782	33.6	0.0782	33.6	0.03899
	33.62	0.02031	33.62	0.03665	33.62	0.03644	33.62	0.07915	33.62	0.03962
	33.64	0.02089	33.64	0.03665	33.64	0.03664	33.64	0.07982	33.64	0.03803
	33.66	0.01932	33.66	0.03535	33.66	0.03775	33.66	0.08083	33.66	0.03816
	33.68	0.01955	33.68	0.0357	33.68	0.03733	33.68	0.07828	33.68	0.04169
	33.7	0.02051	33.7	0.03576	33.7	0.0371	33.7	0.07996	33.7	0.0398
	33.72	0.01824	33.72	0.03422	33.72	0.03849	33.72	0.07753	33.72	0.0403
	33.74	0.01863	33.74	0.03579	33.74	0.03824	33.74	0.07585	33.74	0.03886
	33.76	0.02022	33.76	0.03546	33.76	0.03657	33.76	0.07683	33.76	0.03713
	33.78	0.01994	33.78	0.03625	33.78	0.03756	33.78	0.0794	33.78	0.03897
	33.8	0.01804	33.8	0.03488	33.8	0.03842	33.8	0.07747	33.8	0.03828
	33.82	0.02009	33.82	0.03429	33.82	0.03682	33.82	0.07926	33.82	0.03736
	33.84	0.02103	33.84	0.03367	33.84	0.03798	33.84	0.07837	33.84	0.03955
	33.86	0.02	33.86	0.03584	33.86	0.03878	33.86	0.07795	33.86	0.03691
	33.88	0.01864	33.88	0.03325	33.88	0.03631	33.88	0.07935	33.88	0.03733
	33.9	0.01942	33.9	0.03343	33.9	0.03738	33.9	0.07402	33.9	0.03731
	33.92	0.01932	33.92	0.03632	33.92	0.03791	33.92	0.07369	33.92	0.03915
	33.94	0.01914	33.94	0.03516	33.94	0.03675	33.94	0.07775	33.94	0.03673
	33.96	0.01982	33.96	0.03268	33.96	0.03626	33.96	0.07489	33.96	0.03807
	33.98	0.02006	33.98	0.03397	33.98	0.03582	33.98	0.07352	33.98	0.03556
	34	0.0202	34	0.03387	34	0.03471	34	0.07201	34	0.03657
	34.02	0.01982	34.02	0.03523	34.02	0.03695	34.02	0.07397	34.02	0.03695
	34.04	0.01963	34.04	0.03387	34.04	0.03494	34.04	0.07509	34.04	0.0396
	34.06	0.0196	34.06	0.03364	34.06	0.03855	34.06	0.07321	34.06	0.03841
	34.08	0.01974	34.08	0.03418	34.08	0.03568	34.08	0.0743	34.08	0.0374
	34.1	0.01774	34.1	0.03542	34.1	0.03721	34.1	0.07201	34.1	0.03711
	34.12	0.01848	34.12	0.03268	34.12	0.0368	34.12	0.07251	34.12	0.0365
	34.14	0.0196	34.14	0.03297	34.14	0.03416	34.14	0.07237	34.14	0.035
	34.16	0.01846	34.16	0.03402	34.16	0.03553	34.16	0.07195	34.16	0.03805
	34.18	0.01949	34.18	0.0328	34.18	0.03528	34.18	0.06988	34.18	0.03527
	34.2	0.01889	34.2	0.0318	34.2	0.03514	34.2	0.07352	34.2	0.03769
	34.22	0.02034	34.22	0.0336	34.22	0.03532	34.22	0.0724	34.22	0.03758
	34.24	0.01881	34.24	0.03296	34.24	0.03408	34.24	0.07105	34.24	0.03763
	34.26	0.01921	34.26	0.03324	34.26	0.0351	34.26	0.07097	34.26	0.03944
	34.28	0.01831	34.28	0.03343	34.28	0.03497	34.28	0.07579	34.28	0.03621
	34.3	0.01966	34.3	0.03176	34.3	0.03548	34.3	0.07016	34.3	0.03628
	34.32	0.01817	34.32	0.02966	34.32	0.03153	34.32	0.07125	34.32	0.03507
	34.34	0.01772	34.34	0.03411	34.34	0.03577	34.34	0.07111	34.34	0.03671
	34.36	0.02056	34.36	0.03187	34.36	0.03463	34.36	0.07047	34.36	0.03626
	34.38	0.01832	34.38	0.03162	34.38	0.03357	34.38	0.07119	34.38	0.0368
	34.4	0.01883	34.4	0.03311	34.4	0.03442	34.4	0.07428	34.4	0.03839
	34.42	0.0194	34.42	0.03148	34.42	0.03427	34.42	0.06716	34.42	0.0359
	34.44	0.01926	34.44	0.03262	34.44	0.03424	34.44	0.07265	34.44	0.03662
	34.46	0.01901	34.46	0.03311	34.46	0.03388	34.46	0.06475	34.46	0.03599
	34.48	0.01903	34.48	0.03201	34.48	0.03238	34.48	0.06971	34.48	0.03706
	34.5	0.0192	34.5	0.03063	34.5	0.03337	34.5	0.06828	34.5	0.03695
	34.52	0.01803	34.52	0.03147	34.52	0.03372	34.52	0.06856	34.52	0.03343
	34.54	0.01888	34.54	0.03234	34.54	0.03406	34.54	0.0703	34.54	0.03617
	34.56	0.01903	34.56	0.03106	34.56	0.03398	34.56	0.07156	34.56	0.03498
	34.58	0.01821	34.58	0.03098	34.58	0.03579	34.58	0.06761	34.58	0.03285
	34.6	0.01732	34.6	0.0315	34.6	0.03328	34.6	0.06752	34.6	0.03318
	34.62	0.01804	34.62	0.03054	34.62	0.03285	34.62	0.06789	34.62	0.0341
	34.64	0.018	34.64	0.03047	34.64	0.03265	34.64	0.06923	34.64	0.03222
	34.66	0.01844	34.66	0.02951	34.66	0.03216	34.66	0.07251	34.66	0.03509
	34.68	0.01815	34.68	0.02942	34.68	0.03296	34.68	0.07119	34.68	0.03446
	34.7	0.01801	34.7	0.03213	34.7	0.03287	34.7	0.06803	34.7	0.03168
	34.72	0.01846	34.72	0.03141	34.72	0.03403	34.72	0.06906	34.72	0.03424
	34.74	0.01875	34.74	0.03015	34.74	0.03352	34.74	0.06963	34.74	0.03641
	34.76	0.01761	34.76	0.03191	34.76	0.03298	34.76	0.06797	34.76	0.03426
	34.78	0.01717	34.78	0.03106	34.78	0.03349	34.78	0.0701	34.78	0.03623
	34.8	0.01886	34.8	0.03154	34.8	0.03329	34.8	0.06867	34.8	0.03388
	34.82	0.01871	34.82	0.03066	34.82	0.03301	34.82	0.06993	34.82	0.03327
	34.84	0.01792	34.84	0.03033	34.84	0.0327	34.84	0.07282	34.84	0.03446
	34.86	0.01763	34.86	0.03178	34.86	0.03342	34.86	0.07251	34.86	0.03395
	34.88	0.01909	34.88	0.03206	34.88	0.03011	34.88	0.07013	34.88	0.03565
	34.9	0.01809	34.9	0.02987	34.9	0.03243	34.9	0.07313	34.9	0.03424
	34.92	0.01888	34.92	0.02942	34.92	0.03293	34.92	0.0752	34.92	0.03599
	34.94	0.01798	34.94	0.03112	34.94	0.03195	34.94	0.0745	34.94	0.03388
	34.96	0.01791	34.96	0.02935	34.96	0.03259	34.96	0.07444	34.96	0.03491
	34.98	0.01832	34.98	0.03143	34.98	0.03355	34.98	0.07607	34.98	0.03473
	35	0.01826	35	0.03007	35	0.03226	35	0.07727	35	0.03404
	35.02	0.01831	35.02	0.02966	35.02	0.03158	35.02	0.0775	35.02	0.03141
	35.04	0.01958	35.04	0.03012	35.04	0.03243	35.04	0.07394	35.04	0.03466
	35.06	0.01812	35.06	0.02977	35.06	0.03065	35.06	0.07982	35.06	0.03217
	35.08	0.01774	35.08	0.02923	35.08	0.03267	35.08	0.07599	35.08	0.03356
	35.1	0.01914	35.1	0.02996	35.1	0.03293	35.1	0.08078	35.1	0.03143
	35.12	0.01852	35.12	0.02907	35.12	0.03282	35.12	0.07506	35.12	0.03343
	35.14	0.01807	35.14	0.02996	35.14	0.03228	35.14	0.07621	35.14	0.03368
	35.16	0.01747	35.16	0.03052	35.16	0.03179	35.16	0.074	35.16	0.03487
	35.18	0.01829	35.18	0.02826	35.18	0.0323	35.18	0.07571	35.18	0.03321
	35.2	0.01914	35.2	0.03024	35.2	0.03187	35.2	0.07621	35.2	0.03516
	35.22	0.01977	35.22	0.03007	35.22	0.03123	35.22	0.074	35.22	0.03244
	35.24	0.01931	35.24	0.03028	35.24	0.03308	35.24	0.07571	35.24	0.03298
	35.26	0.01929	35.26	0.02775	35.26	0.03127	35.26	0.0736	35.26	0.03258
	35.28	0.01966	35.28	0.03099	35.28	0.03127	35.28	0.07316	35.28	0.03374
	35.3	0.01968	35.3	0.03007	35.3	0.03213	35.3	0.07293	35.3	0.03229
	35.32	0.01869	35.32	0.03108	35.32	0.03158	35.32	0.0703	35.32	0.03247
	35.34	0.01872	35.34	0.03089	35.34	0.03311	35.34	0.06921	35.34	0.03157
	35.36	0.01889	35.36	0.03182	35.36	0.03328	35.36	0.06792	35.36	0.03419
	35.38	0.02131	35.38	0.03017	35.38	0.03218	35.38	0.06954	35.38	0.03397
	35.4	0.01983	35.4	0.02945	35.4	0.03293	35.4	0.06694	35.4	0.03305
	35.42	0.02052	35.42	0.03085	35.42	0.03429	35.42	0.07007	35.42	0.03693
	35.44	0.02208	35.44	0.03115	35.44	0.03404	35.44	0.0657	35.44	0.03381
	35.46	0.02154	35.46	0.0329	35.46	0.03434	35.46	0.06635	35.46	0.03498
	35.48	0.02123	35.48	0.03215	35.48	0.03509	35.48	0.06758	35.48	0.03579
	35.5	0.02199	35.5	0.03042	35.5	0.03357	35.5	0.06481	35.5	0.03251
	35.52	0.02271	35.52	0.03226	35.52	0.03476	35.52	0.06892	35.52	0.03597
	35.54	0.02245	35.54	0.03176	35.54	0.03468	35.54	0.06696	35.54	0.03648
	35.56	0.0241	35.56	0.03259	35.56	0.03775	35.56	0.06859	35.56	0.03686
	35.58	0.02468	35.58	0.03371	35.58	0.03625	35.58	0.0666	35.58	0.03635
	35.6	0.02387	35.6	0.03402	35.6	0.03509	35.6	0.06794	35.6	0.03864
	35.62	0.02422	35.62	0.03294	35.62	0.0369	35.62	0.06783	35.62	0.04034
	35.64	0.02373	35.64	0.03345	35.64	0.03499	35.64	0.06817	35.64	0.03879
	35.66	0.02513	35.66	0.03336	35.66	0.03653	35.66	0.06738	35.66	0.03556
	35.68	0.02436	35.68	0.03315	35.68	0.03568	35.68	0.06828	35.68	0.0378
	35.7	0.02499	35.7	0.03297	35.7	0.03675	35.7	0.06525	35.7	0.03648
	35.72	0.02472	35.72	0.03327	35.72	0.03744	35.72	0.06525	35.72	0.03803
	35.74	0.02399	35.74	0.03292	35.74	0.03501	35.74	0.06525	35.74	0.0365
	35.76	0.02311	35.76	0.03215	35.76	0.03669	35.76	0.06716	35.76	0.03554
	35.78	0.02322	35.78	0.03455	35.78	0.03822	35.78	0.06724	35.78	0.03684
	35.8	0.02257	35.8	0.03183	35.8	0.03635	35.8	0.0696	35.8	0.03556
	35.82	0.02325	35.82	0.03224	35.82	0.03693	35.82	0.0666	35.82	0.03834
	35.84	0.02345	35.84	0.0321	35.84	0.03427	35.84	0.06901	35.84	0.03563
	35.86	0.02311	35.86	0.03087	35.86	0.03453	35.86	0.06898	35.86	0.03552
	35.88	0.02268	35.88	0.03056	35.88	0.03375	35.88	0.07142	35.88	0.03592
	35.9	0.02125	35.9	0.02893	35.9	0.03476	35.9	0.06343	35.9	0.03415
	35.92	0.02153	35.92	0.03066	35.92	0.03316	35.92	0.06506	35.92	0.03354
	35.94	0.02162	35.94	0.03063	35.94	0.03275	35.94	0.06652	35.94	0.03502
	35.96	0.02196	35.96	0.02858	35.96	0.03283	35.96	0.0622	35.96	0.03253
	35.98	0.01966	35.98	0.03003	35.98	0.033	35.98	0.06531	35.98	0.03336
	36	0.02043	36	0.02954	36	0.03114	36	0.06542	36	0.03505
	36.02	0.01962	36.02	0.02961	36.02	0.0314	36.02	0.06481	36.02	0.03264
	36.04	0.02136	36.04	0.02982	36.04	0.03404	36.04	0.06514	36.04	0.03087
	36.06	0.02066	36.06	0.02835	36.06	0.03194	36.06	0.06341	36.06	0.0324
	36.08	0.02077	36.08	0.02697	36.08	0.03154	36.08	0.06399	36.08	0.03024
	36.1	0.01889	36.1	0.02854	36.1	0.03151	36.1	0.06419	36.1	0.03089
	36.12	0.01978	36.12	0.02812	36.12	0.03014	36.12	0.06626	36.12	0.03312
	36.14	0.01934	36.14	0.02707	36.14	0.0305	36.14	0.06116	36.14	0.03202
	36.16	0.01949	36.16	0.028	36.16	0.03066	36.16	0.06556	36.16	0.02858
	36.18	0.01843	36.18	0.02728	36.18	0.03131	36.18	0.06273	36.18	0.02982
	36.2	0.02019	36.2	0.02816	36.2	0.0318	36.2	0.0643	36.2	0.02867
	36.22	0.02162	36.22	0.02749	36.22	0.02983	36.22	0.06097	36.22	0.03103
	36.24	0.0202	36.24	0.0269	36.24	0.03074	36.24	0.06511	36.24	0.02827
	36.26	0.02082	36.26	0.02832	36.26	0.03131	36.26	0.06282	36.26	0.02917
	36.28	0.01955	36.28	0.02825	36.28	0.03158	36.28	0.06822	36.28	0.03321
	36.3	0.01925	36.3	0.02688	36.3	0.03244	36.3	0.06402	36.3	0.03065
	36.32	0.01848	36.32	0.02784	36.32	0.03105	36.32	0.06556	36.32	0.02872
	36.34	0.02034	36.34	0.02707	36.34	0.03011	36.34	0.06601	36.34	0.02926
	36.36	0.02028	36.36	0.02784	36.36	0.03078	36.36	0.0638	36.36	0.03186
	36.38	0.02019	36.38	0.02719	36.38	0.03053	36.38	0.06383	36.38	0.03072
	36.4	0.02051	36.4	0.02751	36.4	0.03259	36.4	0.06595	36.4	0.02816
	36.42	0.02025	36.42	0.02977	36.42	0.03118	36.42	0.06671	36.42	0.0295
	36.44	0.0186	36.44	0.02677	36.44	0.0305	36.44	0.06523	36.44	0.03107
	36.46	0.02102	36.46	0.02761	36.46	0.02935	36.46	0.06327	36.46	0.02852
	36.48	0.01966	36.48	0.02846	36.48	0.03097	36.48	0.06834	36.48	0.02899
	36.5	0.02032	36.5	0.02858	36.5	0.02994	36.5	0.06666	36.5	0.02948
	36.52	0.01949	36.52	0.02704	36.52	0.03058	36.52	0.06635	36.52	0.02993
	36.54	0.02032	36.54	0.0279	36.54	0.03114	36.54	0.06553	36.54	0.02908
	36.56	0.02028	36.56	0.02835	36.56	0.03084	36.56	0.06688	36.56	0.02843
	36.58	0.01926	36.58	0.02779	36.58	0.03063	36.58	0.06565	36.58	0.03029
	36.6	0.02025	36.6	0.02768	36.6	0.03037	36.6	0.06794	36.6	0.03208
	36.62	0.02069	36.62	0.02691	36.62	0.03105	36.62	0.06629	36.62	0.02939
	36.64	0.02043	36.64	0.02712	36.64	0.0296	36.64	0.06682	36.64	0.03105
	36.66	0.02046	36.66	0.02702	36.66	0.0311	36.66	0.06584	36.66	0.03054
	36.68	0.02103	36.68	0.02868	36.68	0.03068	36.68	0.06836	36.68	0.02863
	36.7	0.02119	36.7	0.02874	36.7	0.03025	36.7	0.07103	36.7	0.03078
	36.72	0.02029	36.72	0.02719	36.72	0.03014	36.72	0.06621	36.72	0.02937
	36.74	0.02054	36.74	0.02851	36.74	0.03025	36.74	0.06974	36.74	0.02941
	36.76	0.02103	36.76	0.02868	36.76	0.03014	36.76	0.06747	36.76	0.03002
	36.78	0.02097	36.78	0.02846	36.78	0.03068	36.78	0.07058	36.78	0.02988
	36.8	0.02148	36.8	0.02704	36.8	0.03128	36.8	0.07016	36.8	0.02962
	36.82	0.02072	36.82	0.02704	36.82	0.03094	36.82	0.07237	36.82	0.02993
	36.84	0.02213	36.84	0.02698	36.84	0.03035	36.84	0.06892	36.84	0.03013
	36.86	0.02203	36.86	0.02805	36.86	0.0305	36.86	0.07161	36.86	0.02944
	36.88	0.02123	36.88	0.02846	36.88	0.03314	36.88	0.07091	36.88	0.0298
	36.9	0.0219	36.9	0.02774	36.9	0.03135	36.9	0.07203	36.9	0.03067
	36.92	0.02217	36.92	0.02807	36.92	0.03053	36.92	0.07052	36.92	0.03018
	36.94	0.02187	36.94	0.02832	36.94	0.03179	36.94	0.07341	36.94	0.03033
	36.96	0.02174	36.96	0.02791	36.96	0.03089	36.96	0.07408	36.96	0.02937
	36.98	0.0227	36.98	0.02998	36.98	0.0314	36.98	0.07232	36.98	0.03309
	37	0.02393	37	0.02902	37	0.03189	37	0.07338	37	0.03063
	37.02	0.02257	37.02	0.02959	37.02	0.0323	37.02	0.07486	37.02	0.03078
	37.04	0.02353	37.04	0.02842	37.04	0.03236	37.04	0.07453	37.04	0.03083
	37.06	0.02347	37.06	0.0293	37.06	0.03159	37.06	0.07565	37.06	0.03033
	37.08	0.02291	37.08	0.02863	37.08	0.032	37.08	0.07845	37.08	0.03338
	37.1	0.02358	37.1	0.03019	37.1	0.03254	37.1	0.07167	37.1	0.03249
	37.12	0.02336	37.12	0.02781	37.12	0.03337	37.12	0.07705	37.12	0.03264
	37.14	0.0247	37.14	0.03007	37.14	0.03244	37.14	0.0761	37.14	0.03195
	37.16	0.02361	37.16	0.03028	37.16	0.03478	37.16	0.07809	37.16	0.03
	37.18	0.02532	37.18	0.02917	37.18	0.03236	37.18	0.08019	37.18	0.03146
	37.2	0.02572	37.2	0.03012	37.2	0.03239	37.2	0.08125	37.2	0.03296
	37.22	0.02593	37.22	0.03045	37.22	0.03486	37.22	0.08027	37.22	0.03181
	37.24	0.02544	37.24	0.02977	37.24	0.03334	37.24	0.08226	37.24	0.03247
	37.26	0.02536	37.26	0.03045	37.26	0.0351	37.26	0.08198	37.26	0.03253
	37.28	0.02493	37.28	0.03057	37.28	0.03267	37.28	0.08254	37.28	0.03433
	37.3	0.02675	37.3	0.03145	37.3	0.03435	37.3	0.08571	37.3	0.03251
	37.32	0.02538	37.32	0.03096	37.32	0.03631	37.32	0.08153	37.32	0.03372
	37.34	0.02538	37.34	0.03042	37.34	0.03484	37.34	0.08405	37.34	0.03493
	37.36	0.02633	37.36	0.03115	37.36	0.03581	37.36	0.08268	37.36	0.03507
	37.38	0.02698	37.38	0.0314	37.38	0.0361	37.38	0.08265	37.38	0.03222
	37.4	0.02815	37.4	0.03073	37.4	0.03608	37.4	0.08688	37.4	0.033
	37.42	0.02778	37.42	0.03019	37.42	0.03504	37.42	0.08537	37.42	0.03475
	37.44	0.028	37.44	0.03155	37.44	0.03656	37.44	0.08523	37.44	0.03374
	37.46	0.02678	37.46	0.03219	37.46	0.03631	37.46	0.08613	37.46	0.03372
	37.48	0.02848	37.48	0.03166	37.48	0.03607	37.48	0.08627	37.48	0.03466
	37.5	0.0275	37.5	0.03439	37.5	0.03653	37.5	0.08658	37.5	0.03657
	37.52	0.02968	37.52	0.03325	37.52	0.03733	37.52	0.08672	37.52	0.03487
	37.54	0.02897	37.54	0.03138	37.54	0.03548	37.54	0.09204	37.54	0.03655
	37.56	0.02951	37.56	0.03408	37.56	0.0377	37.56	0.08859	37.56	0.03585
	37.58	0.03032	37.58	0.03504	37.58	0.0378	37.58	0.08862	37.58	0.0361
	37.6	0.03126	37.6	0.03388	37.6	0.03811	37.6	0.09098	37.6	0.03623
	37.62	0.02995	37.62	0.03637	37.62	0.03778	37.62	0.09126	37.62	0.03599
	37.64	0.03096	37.64	0.03527	37.64	0.04079	37.64	0.09084	37.64	0.03722
	37.66	0.03074	37.66	0.03497	37.66	0.0376	37.66	0.08621	37.66	0.03691
	37.68	0.03028	37.68	0.03683	37.68	0.03772	37.68	0.09316	37.68	0.03758
	37.7	0.03082	37.7	0.03803	37.7	0.03888	37.7	0.0921	37.7	0.03697
	37.72	0.03239	37.72	0.0391	37.72	0.04032	37.72	0.09428	37.72	0.03709
	37.74	0.03287	37.74	0.03949	37.74	0.03819	37.74	0.09554	37.74	0.03767
	37.76	0.03134	37.76	0.04	37.76	0.03999	37.76	0.09395	37.76	0.03828
	37.78	0.03502	37.78	0.04003	37.78	0.03971	37.78	0.09826	37.78	0.0389
	37.8	0.03385	37.8	0.03935	37.8	0.03924	37.8	0.0963	37.8	0.04036
	37.82	0.03438	37.82	0.04101	37.82	0.0413	37.82	0.09487	37.82	0.03879
	37.84	0.03399	37.84	0.04119	37.84	0.03935	37.84	0.09252	37.84	0.04009
	37.86	0.03404	37.86	0.0411	37.86	0.04043	37.86	0.09479	37.86	0.03989
	37.88	0.03418	37.88	0.0419	37.88	0.03935	37.88	0.09784	37.88	0.03922
	37.9	0.03552	37.9	0.04066	37.9	0.04187	37.9	0.09815	37.9	0.03964
	37.92	0.03395	37.92	0.04322	37.92	0.04344	37.92	0.0935	37.92	0.03989
	37.94	0.03581	37.94	0.04406	37.94	0.04401	37.94	0.09938	37.94	0.04025
	37.96	0.03603	37.96	0.04246	37.96	0.04278	37.96	0.09621	37.96	0.04231
	37.98	0.03566	37.98	0.04346	37.98	0.04223	37.98	0.09759	37.98	0.04133
	38	0.03512	38	0.04388	38	0.04301	38	0.09019	38	0.03955
	38.02	0.03771	38.02	0.04605	38.02	0.04262	38.02	0.09585	38.02	0.0444
	38.04	0.03778	38.04	0.04131	38.04	0.04285	38.04	0.09296	38.04	0.04036
	38.06	0.03712	38.06	0.04189	38.06	0.04357	38.06	0.09498	38.06	0.04222
	38.08	0.03616	38.08	0.04168	38.08	0.04141	38.08	0.09271	38.08	0.04214
	38.1	0.03695	38.1	0.04266	38.1	0.04455	38.1	0.09053	38.1	0.03908
	38.12	0.03647	38.12	0.04329	38.12	0.04308	38.12	0.09563	38.12	0.04171
	38.14	0.0386	38.14	0.0422	38.14	0.04507	38.14	0.09557	38.14	0.04337
	38.16	0.03821	38.16	0.04353	38.16	0.04298	38.16	0.09372	38.16	0.04247
	38.18	0.03832	38.18	0.0405	38.18	0.04216	38.18	0.09518	38.18	0.04276
	38.2	0.03872	38.2	0.04201	38.2	0.04545	38.2	0.09322	38.2	0.04283
	38.22	0.03985	38.22	0.04213	38.22	0.0445	38.22	0.09238	38.22	0.04371
	38.24	0.0404	38.24	0.04304	38.24	0.04327	38.24	0.09364	38.24	0.04187
	38.26	0.03809	38.26	0.04492	38.26	0.04613	38.26	0.09128	38.26	0.04433
	38.28	0.03986	38.28	0.04117	38.28	0.04518	38.28	0.09084	38.28	0.04243
	38.3	0.03814	38.3	0.04197	38.3	0.04649	38.3	0.09624	38.3	0.04402
	38.32	0.03949	38.32	0.04176	38.32	0.04631	38.32	0.09053	38.32	0.0468
	38.34	0.04042	38.34	0.0432	38.34	0.04438	38.34	0.0926	38.34	0.04566
	38.36	0.04111	38.36	0.04427	38.36	0.04577	38.36	0.08918	38.36	0.04698
	38.38	0.04093	38.38	0.04334	38.38	0.04438	38.38	0.08904	38.38	0.04368
	38.4	0.04308	38.4	0.04241	38.4	0.04647	38.4	0.08795	38.4	0.04472
	38.42	0.0431	38.42	0.04204	38.42	0.04527	38.42	0.08938	38.42	0.04552
	38.44	0.04159	38.44	0.0425	38.44	0.04613	38.44	0.0912	38.44	0.04458
	38.46	0.04147	38.46	0.04336	38.46	0.04629	38.46	0.08801	38.46	0.04445
	38.48	0.04432	38.48	0.04299	38.48	0.04808	38.48	0.08943	38.48	0.0475
	38.5	0.04422	38.5	0.04234	38.5	0.04736	38.5	0.08848	38.5	0.04725
	38.52	0.04299	38.52	0.04481	38.52	0.04667	38.52	0.08955	38.52	0.04961
	38.54	0.04475	38.54	0.04394	38.54	0.04827	38.54	0.08941	38.54	0.04781
	38.56	0.04473	38.56	0.04724	38.56	0.0483	38.56	0.09098	38.56	0.04741
	38.58	0.04518	38.58	0.04285	38.58	0.04832	38.58	0.08887	38.58	0.04965
	38.6	0.0471	38.6	0.04523	38.6	0.04906	38.6	0.08885	38.6	0.04893
	38.62	0.04788	38.62	0.04716	38.62	0.05064	38.62	0.08725	38.62	0.05041
	38.64	0.04724	38.64	0.04651	38.64	0.05183	38.64	0.08915	38.64	0.05021
	38.66	0.05037	38.66	0.04649	38.66	0.05031	38.66	0.08907	38.66	0.05089
	38.68	0.05231	38.68	0.04877	38.68	0.05087	38.68	0.09333	38.68	0.05156
	38.7	0.05361	38.7	0.0497	38.7	0.05046	38.7	0.09229	38.7	0.05306
	38.72	0.0523	38.72	0.04994	38.72	0.04963	38.72	0.09414	38.72	0.05349
	38.74	0.04977	38.74	0.05073	38.74	0.05198	38.74	0.09224	38.74	0.05389
	38.76	0.05606	38.76	0.0518	38.76	0.05356	38.76	0.091	38.76	0.05371
	38.78	0.05509	38.78	0.0515	38.78	0.05302	38.78	0.09456	38.78	0.05631
	38.8	0.0568	38.8	0.05399	38.8	0.05376	38.8	0.09465	38.8	0.05533
	38.82	0.05891	38.82	0.05313	38.82	0.05384	38.82	0.09804	38.82	0.06089
	38.84	0.06123	38.84	0.05437	38.84	0.05654	38.84	0.09784	38.84	0.06136
	38.86	0.06425	38.86	0.05646	38.86	0.05678	38.86	0.09669	38.86	0.06029
	38.88	0.06409	38.88	0.05919	38.88	0.06072	38.88	0.09899	38.88	0.06338
	38.9	0.06711	38.9	0.05843	38.9	0.06085	38.9	0.10036	38.9	0.06397
	38.92	0.07127	38.92	0.06229	38.92	0.0614	38.92	0.09882	38.92	0.06679
	38.94	0.07384	38.94	0.06293	38.94	0.06407	38.94	0.1035	38.94	0.06913
	38.96	0.07715	38.96	0.06425	38.96	0.06555	38.96	0.10524	38.96	0.06993
	38.98	0.07911	38.98	0.06898	38.98	0.06552	38.98	0.10801	38.98	0.07117
	39	0.08507	39	0.06978	39	0.07145	39	0.11493	39	0.07341
	39.02	0.08845	39.02	0.07209	39.02	0.07222	39.02	0.116	39.02	0.07868
	39.04	0.0941	39.04	0.0751	39.04	0.07447	39.04	0.11765	39.04	0.08084
	39.06	0.09931	39.06	0.07997	39.06	0.07717	39.06	0.12449	39.06	0.08544
	39.08	0.10709	39.08	0.08423	39.08	0.08029	39.08	0.13267	39.08	0.08977
	39.1	0.11774	39.1	0.08757	39.1	0.08422	39.1	0.13656	39.1	0.09387
	39.12	0.12493	39.12	0.0926	39.12	0.08984	39.12	0.14822	39.12	0.09989
	39.14	0.13685	39.14	0.10034	39.14	0.09524	39.14	0.15091	39.14	0.10498
	39.16	0.14819	39.16	0.10727	39.16	0.10152	39.16	0.16063	39.16	0.11337
	39.18	0.16038	39.18	0.11503	39.18	0.10781	39.18	0.1671	39.18	0.1249
	39.2	0.17654	39.2	0.12589	39.2	0.11683	39.2	0.18033	39.2	0.13026
	39.22	0.19725	39.22	0.13599	39.22	0.12449	39.22	0.19627	39.22	0.14274
	39.24	0.21908	39.24	0.15345	39.24	0.13374	39.24	0.20983	39.24	0.1577
	39.26	0.24361	39.26	0.1653	39.26	0.14998	39.26	0.22765	39.26	0.16998
	39.28	0.26831	39.28	0.18696	39.28	0.16739	39.28	0.2462	39.28	0.18941
	39.3	0.29736	39.3	0.20271	39.3	0.18105	39.3	0.27382	39.3	0.20731
	39.32	0.3334	39.32	0.22712	39.32	0.20325	39.32	0.29691	39.32	0.23078
	39.34	0.37286	39.34	0.26004	39.34	0.21932	39.34	0.3284	39.34	0.25431
	39.36	0.41134	39.36	0.29077	39.36	0.25063	39.36	0.36278	39.36	0.28463
	39.38	0.45883	39.38	0.32105	39.38	0.28198	39.38	0.39383	39.38	0.31527
	39.4	0.50812	39.4	0.3698	39.4	0.31135	39.4	0.43456	39.4	0.35806
	39.42	0.54868	39.42	0.40659	39.42	0.34845	39.42	0.46905	39.42	0.39465
	39.44	0.60155	39.44	0.46136	39.44	0.38944	39.44	0.51814	39.44	0.43766
	39.46	0.65315	39.46	0.5071	39.46	0.43063	39.46	0.54989	39.46	0.47856
	39.48	0.70634	39.48	0.55951	39.48	0.48132	39.48	0.60267	39.48	0.52797
	39.5	0.75248	39.5	0.61689	39.5	0.53467	39.5	0.63898	39.5	0.57984
	39.52	0.80419	39.52	0.67272	39.52	0.58198	39.52	0.68704	39.52	0.63378
	39.54	0.84362	39.54	0.72629	39.54	0.63813	39.54	0.73195	39.54	0.68668
	39.56	0.88152	39.56	0.78915	39.56	0.69246	39.56	0.75927	39.56	0.73402
	39.58	0.9145	39.58	0.8302	39.58	0.74195	39.58	0.8016	39.58	0.7812
	39.6	0.94966	39.6	0.87944	39.6	0.80112	39.6	0.82951	39.6	0.8326
	39.62	0.96256	39.62	0.92955	39.62	0.84861	39.62	0.85002	39.62	0.87568
	39.64	0.98598	39.64	0.9523	39.64	0.89255	39.64	0.87381	39.64	0.91373
	39.66	1	39.66	0.97401	39.66	0.92885	39.66	0.88591	39.66	0.94164
	39.68	0.99459	39.68	0.99123	39.68	0.96459	39.68	0.88891	39.68	0.96749
	39.7	0.99239	39.7	0.99926	39.7	0.97503	39.7	0.88866	39.7	0.9777
	39.72	0.97949	39.72	1	39.72	0.99806	39.72	0.87165	39.72	0.99679
	39.74	0.96269	39.74	0.98545	39.74	1	39.74	0.85795	39.74	1
	39.76	0.93678	39.76	0.97196	39.76	0.98679	39.76	0.83576	39.76	0.98308
	39.78	0.90114	39.78	0.93745	39.78	0.98677	39.78	0.80922	39.78	0.97514
	39.8	0.86553	39.8	0.91061	39.8	0.97114	39.8	0.78261	39.8	0.95405
	39.82	0.82465	39.82	0.86411	39.82	0.94077	39.82	0.75411	39.82	0.92284
	39.84	0.78516	39.84	0.82433	39.84	0.90384	39.84	0.71536	39.84	0.88401
	39.86	0.74229	39.86	0.76281	39.86	0.86592	39.86	0.68308	39.86	0.84001
	39.88	0.69931	39.88	0.71601	39.88	0.8187	39.88	0.63764	39.88	0.80474
	39.9	0.6579	39.9	0.66743	39.9	0.77848	39.9	0.60461	39.9	0.75388
	39.92	0.60438	39.92	0.61152	39.92	0.72318	39.92	0.55955	39.92	0.70669
	39.94	0.56663	39.94	0.57054	39.94	0.68375	39.94	0.51912	39.94	0.65659
	39.96	0.52469	39.96	0.51927	39.96	0.62818	39.96	0.47872	39.96	0.61221
	39.98	0.48946	39.98	0.469	39.98	0.57878	39.98	0.45143	39.98	0.56476
	40	0.4549	40	0.42583	40	0.52628	40	0.41876	40	0.51154
	40.02	0.41487	40.02	0.38787	40.02	0.47779	40.02	0.38578	40.02	0.46398
	40.04	0.38769	40.04	0.34875	40.04	0.43996	40.04	0.35631	40.04	0.4303
	40.06	0.35838	40.06	0.32059	40.06	0.39875	40.06	0.32725	40.06	0.38534
	40.08	0.32986	40.08	0.28688	40.08	0.36131	40.08	0.30052	40.08	0.35911
	40.1	0.30479	40.1	0.26172	40.1	0.33112	40.1	0.27491	40.1	0.3242
	40.12	0.28046	40.12	0.23803	40.12	0.2936	40.12	0.25774	40.12	0.29537
	40.14	0.25751	40.14	0.21461	40.14	0.27164	40.14	0.23807	40.14	0.27184
	40.16	0.24098	40.16	0.19414	40.16	0.2447	40.16	0.22361	40.16	0.2487
	40.18	0.22388	40.18	0.18126	40.18	0.22571	40.18	0.21779	40.18	0.22943
	40.2	0.20506	40.2	0.16611	40.2	0.20538	40.2	0.20036	40.2	0.20433
	40.22	0.19563	40.22	0.15408	40.22	0.18895	40.22	0.18999	40.22	0.19064
	40.24	0.18031	40.24	0.14322	40.24	0.17485	40.24	0.17388	40.24	0.17644
	40.26	0.16853	40.26	0.12701	40.26	0.16185	40.26	0.16629	40.26	0.16078
	40.28	0.15626	40.28	0.12063	40.28	0.1506	40.28	0.15746	40.28	0.15064
	40.3	0.14352	40.3	0.11177	40.3	0.13792	40.3	0.14561	40.3	0.14303
	40.32	0.13641	40.32	0.10494	40.32	0.12764	40.32	0.14499	40.32	0.1302
	40.34	0.12606	40.34	0.09895	40.34	0.11794	40.34	0.13939	40.34	0.12488
	40.36	0.12404	40.36	0.096	40.36	0.11157	40.36	0.1295	40.36	0.11211
	40.38	0.1174	40.38	0.08908	40.38	0.10701	40.38	0.12687	40.38	0.11077
	40.4	0.11198	40.4	0.08309	40.4	0.09911	40.4	0.1221	40.4	0.10271
	40.42	0.10312	40.42	0.08004	40.42	0.09453	40.42	0.11412	40.42	0.09607
	40.44	0.09609	40.44	0.0771	40.44	0.08862	40.44	0.11291	40.44	0.09266
	40.46	0.09623	40.46	0.07367	40.46	0.08519	40.46	0.11034	40.46	0.08945
	40.48	0.0892	40.48	0.07062	40.48	0.08249	40.48	0.10568	40.48	0.08456
	40.5	0.08667	40.5	0.06826	40.5	0.08109	40.5	0.10627	40.5	0.082
	40.52	0.08096	40.52	0.065	40.52	0.07575	40.52	0.10056	40.52	0.07644
	40.54	0.07923	40.54	0.06379	40.54	0.07264	40.54	0.09703	40.54	0.07254
	40.56	0.07224	40.56	0.05714	40.56	0.07052	40.56	0.09804	40.56	0.07545
	40.58	0.07413	40.58	0.05941	40.58	0.06921	40.58	0.09316	40.58	0.06998
	40.6	0.07005	40.6	0.05693	40.6	0.06666	40.6	0.08915	40.6	0.06607
	40.62	0.06831	40.62	0.05553	40.62	0.06487	40.62	0.087	40.62	0.06186
	40.64	0.06331	40.64	0.05472	40.64	0.06042	40.64	0.08686	40.64	0.0634
	40.66	0.06335	40.66	0.05157	40.66	0.05964	40.66	0.08431	40.66	0.06156
	40.68	0.06164	40.68	0.05241	40.68	0.05822	40.68	0.08019	40.68	0.06078
	40.7	0.05926	40.7	0.04773	40.7	0.05685	40.7	0.08148	40.7	0.05409
	40.72	0.05764	40.72	0.05029	40.72	0.05598	40.72	0.07904	40.72	0.05544
	40.74	0.05729	40.74	0.05041	40.74	0.05348	40.74	0.07635	40.74	0.05391
	40.76	0.05378	40.76	0.04661	40.76	0.05445	40.76	0.07795	40.76	0.05656
	40.78	0.05237	40.78	0.04395	40.78	0.05133	40.78	0.07741	40.78	0.05104
	40.8	0.05023	40.8	0.04483	40.8	0.05075	40.8	0.07523	40.8	0.0494
	40.82	0.04997	40.82	0.04399	40.82	0.04848	40.82	0.07271	40.82	0.04703
	40.84	0.05031	40.84	0.0445	40.84	0.04763	40.84	0.07262	40.84	0.04698
	40.86	0.04647	40.86	0.04285	40.86	0.04701	40.86	0.0747	40.86	0.04505
	40.88	0.04453	40.88	0.04085	40.88	0.04549	40.88	0.07063	40.88	0.04433
	40.9	0.0458	40.9	0.03993	40.9	0.0421	40.9	0.07276	40.9	0.04406
	40.92	0.04459	40.92	0.03935	40.92	0.04471	40.92	0.07156	40.92	0.04447
	40.94	0.0422	40.94	0.04087	40.94	0.04234	40.94	0.06836	40.94	0.04391
	40.96	0.04185	40.96	0.03576	40.96	0.04231	40.96	0.06565	40.96	0.04339
	40.98	0.04088	40.98	0.03683	40.98	0.04277	40.98	0.06635	40.98	0.04135
	41	0.03861	41	0.03607	41	0.04317	41	0.06514	41	0.04088
	41.02	0.04008	41.02	0.03562	41.02	0.03978	41.02	0.06562	41.02	0.04332
	41.04	0.03778	41.04	0.03595	41.04	0.03909	41.04	0.06733	41.04	0.04205
	41.06	0.03751	41.06	0.03539	41.06	0.0387	41.06	0.0675	41.06	0.03884
	41.08	0.03774	41.08	0.03367	41.08	0.03894	41.08	0.0624	41.08	0.0381
	41.1	0.03572	41.1	0.03465	41.1	0.03594	41.1	0.06436	41.1	0.03666
	41.12	0.03459	41.12	0.0336	41.12	0.03796	41.12	0.06402	41.12	0.03686
	41.14	0.03576	41.14	0.03236	41.14	0.03657	41.14	0.06214	41.14	0.03518
	41.16	0.03425	41.16	0.03289	41.16	0.0361	41.16	0.06441	41.16	0.03673
	41.18	0.03299	41.18	0.0343	41.18	0.03604	41.18	0.06282	41.18	0.03462
	41.2	0.03365	41.2	0.03203	41.2	0.0343	41.2	0.06366	41.2	0.03448
	41.22	0.03441	41.22	0.03273	41.22	0.03412	41.22	0.0608	41.22	0.03368
	41.24	0.03248	41.24	0.03064	41.24	0.03447	41.24	0.06385	41.24	0.03439
	41.26	0.03239	41.26	0.03008	41.26	0.03452	41.26	0.06167	41.26	0.03172
	41.28	0.0311	41.28	0.03056	41.28	0.03546	41.28	0.06147	41.28	0.03397
	41.3	0.0298	41.3	0.02912	41.3	0.0345	41.3	0.06066	41.3	0.03204
	41.32	0.02968	41.32	0.03173	41.32	0.0328	41.32	0.05786	41.32	0.03273
	41.34	0.02949	41.34	0.02898	41.34	0.03341	41.34	0.05959	41.34	0.03204
	41.36	0.02972	41.36	0.0298	41.36	0.03107	41.36	0.06013	41.36	0.03247
	41.38	0.02922	41.38	0.02784	41.38	0.03239	41.38	0.05775	41.38	0.03103
	41.4	0.02837	41.4	0.02849	41.4	0.03287	41.4	0.05761	41.4	0.03132
	41.42	0.02618	41.42	0.02942	41.42	0.03329	41.42	0.05657	41.42	0.03134
	41.44	0.02772	41.44	0.02847	41.44	0.03197	41.44	0.05951	41.44	0.0317
	41.46	0.0276	41.46	0.02805	41.46	0.03212	41.46	0.05884	41.46	0.03114
	41.48	0.02678	41.48	0.02695	41.48	0.03061	41.48	0.06102	41.48	0.02932
	41.5	0.02499	41.5	0.02718	41.5	0.0313	41.5	0.05595	41.5	0.03083
	41.52	0.02538	41.52	0.02716	41.52	0.03104	41.52	0.05618	41.52	0.03096
	41.54	0.02598	41.54	0.02788	41.54	0.03246	41.54	0.05733	41.54	0.02897
	41.56	0.02493	41.56	0.02628	41.56	0.03048	41.56	0.05634	41.56	0.02843
	41.58	0.0267	41.58	0.02562	41.58	0.03066	41.58	0.05595	41.58	0.02881
	41.6	0.02453	41.6	0.02669	41.6	0.02865	41.6	0.05819	41.6	0.02903
	41.62	0.02425	41.62	0.02494	41.62	0.02885	41.62	0.05315	41.62	0.02856
	41.64	0.02354	41.64	0.02483	41.64	0.02955	41.64	0.05612	41.64	0.02986
	41.66	0.02502	41.66	0.02525	41.66	0.02973	41.66	0.05598	41.66	0.02903
	41.68	0.02436	41.68	0.02583	41.68	0.02777	41.68	0.05744	41.68	0.02751
	41.7	0.02359	41.7	0.02742	41.7	0.02754	41.7	0.05265	41.7	0.02964
	41.72	0.02242	41.72	0.02564	41.72	0.02777	41.72	0.05223	41.72	0.02755
	41.74	0.0226	41.74	0.0262	41.74	0.027	41.74	0.05587	41.74	0.0278
	41.76	0.02347	41.76	0.02704	41.76	0.02788	41.76	0.05239	41.76	0.02854
	41.78	0.02171	41.78	0.02455	41.78	0.0269	41.78	0.05494	41.78	0.02706
	41.8	0.02225	41.8	0.02597	41.8	0.02837	41.8	0.0543	41.8	0.02784
	41.82	0.02213	41.82	0.0266	41.82	0.02635	41.82	0.05562	41.82	0.02656
	41.84	0.02168	41.84	0.02635	41.84	0.02695	41.84	0.05444	41.84	0.02854
	41.86	0.02222	41.86	0.02432	41.86	0.02669	41.86	0.05556	41.86	0.02571
	41.88	0.02059	41.88	0.02418	41.88	0.02735	41.88	0.05273	41.88	0.02576
	41.9	0.02182	41.9	0.02374	41.9	0.02798	41.9	0.05332	41.9	0.02614
	41.92	0.02216	41.92	0.02478	41.92	0.02664	41.92	0.05063	41.92	0.02345
	41.94	0.02131	41.94	0.02541	41.94	0.02746	41.94	0.05265	41.94	0.02443
	41.96	0.02019	41.96	0.02422	41.96	0.0278	41.96	0.0527	41.96	0.02782
	41.98	0.01923	41.98	0.02439	41.98	0.02788	41.98	0.05225	41.98	0.02558
	42	0.02057	42	0.02396	42	0.02705	42	0.04968	42	0.02385
	42.02	0.01946	42.02	0.02445	42.02	0.02668	42.02	0.05055	42.02	0.02504
	42.04	0.02083	42.04	0.02318	42.04	0.02762	42.04	0.05242	42.04	0.02522
	42.06	0.02031	42.06	0.02306	42.06	0.02689	42.06	0.05032	42.06	0.02632
	42.08	0.01932	42.08	0.02417	42.08	0.02612	42.08	0.04912	42.08	0.02356
	42.1	0.02012	42.1	0.02387	42.1	0.02496	42.1	0.0487	42.1	0.02724
	42.12	0.01889	42.12	0.02396	42.12	0.02478	42.12	0.05024	42.12	0.02446
	42.14	0.01855	42.14	0.02348	42.14	0.02545	42.14	0.04872	42.14	0.02416
	42.16	0.01861	42.16	0.02275	42.16	0.02507	42.16	0.04923	42.16	0.02333
	42.18	0.01918	42.18	0.02271	42.18	0.02602	42.18	0.05055	42.18	0.02614
	42.2	0.01909	42.2	0.02329	42.2	0.02547	42.2	0.05228	42.2	0.02259
	42.22	0.01855	42.22	0.02205	42.22	0.02579	42.22	0.0487	42.22	0.02383
	42.24	0.01852	42.24	0.02341	42.24	0.02398	42.24	0.05284	42.24	0.02167
	42.26	0.01841	42.26	0.02289	42.26	0.02545	42.26	0.04954	42.26	0.02304
	42.28	0.01826	42.28	0.02413	42.28	0.02486	42.28	0.05001	42.28	0.02311
	42.3	0.01783	42.3	0.02149	42.3	0.02615	42.3	0.04942	42.3	0.02425
	42.32	0.01814	42.32	0.02431	42.32	0.02486	42.32	0.04881	42.32	0.02315
	42.34	0.01843	42.34	0.02455	42.34	0.02442	42.34	0.05164	42.34	0.02062
	42.36	0.01962	42.36	0.02114	42.36	0.02365	42.36	0.05113	42.36	0.02185
	42.38	0.0178	42.38	0.02199	42.38	0.02409	42.38	0.04842	42.38	0.02378
	42.4	0.01695	42.4	0.02297	42.4	0.02437	42.4	0.04682	42.4	0.02181
	42.42	0.01923	42.42	0.0229	42.42	0.0253	42.42	0.05139	42.42	0.02367
	42.44	0.01744	42.44	0.02241	42.44	0.02248	42.44	0.04858	42.44	0.02288
	42.46	0.0188	42.46	0.02268	42.46	0.02341	42.46	0.05323	42.46	0.02448
	42.48	0.01678	42.48	0.02119	42.48	0.02406	42.48	0.05032	42.48	0.02271
	42.5	0.01681	42.5	0.02066	42.5	0.02467	42.5	0.04755	42.5	0.02293
	42.52	0.01829	42.52	0.02236	42.52	0.02308	42.52	0.04724	42.52	0.02145
	42.54	0.01807	42.54	0.02324	42.54	0.02321	42.54	0.05074	42.54	0.02116
	42.56	0.01766	42.56	0.02005	42.56	0.02413	42.56	0.04828	42.56	0.02383
	42.58	0.01652	42.58	0.02261	42.58	0.02436	42.58	0.05024	42.58	0.02113
	42.6	0.01615	42.6	0.021	42.6	0.02485	42.6	0.04713	42.6	0.0214
	42.62	0.01735	42.62	0.02238	42.62	0.02333	42.62	0.0469	42.62	0.02111
	42.64	0.01726	42.64	0.02236	42.64	0.02276	42.64	0.04836	42.64	0.02176
	42.66	0.01701	42.66	0.01998	42.66	0.02375	42.66	0.04914	42.66	0.02024
	42.68	0.01834	42.68	0.01919	42.68	0.02258	42.68	0.04886	42.68	0.02255
	42.7	0.01656	42.7	0.02094	42.7	0.024	42.7	0.05094	42.7	0.02066
	42.72	0.01606	42.72	0.02159	42.72	0.02321	42.72	0.0476	42.72	0.02037
	42.74	0.01615	42.74	0.02189	42.74	0.02429	42.74	0.04942	42.74	0.02264
	42.76	0.01727	42.76	0.01959	42.76	0.02318	42.76	0.04965	42.76	0.02311
	42.78	0.01663	42.78	0.02234	42.78	0.02205	42.78	0.04584	42.78	0.02228
	42.8	0.01546	42.8	0.02297	42.8	0.02392	42.8	0.04956	42.8	0.0221
	42.82	0.01717	42.82	0.02103	42.82	0.02333	42.82	0.04461	42.82	0.02237
	42.84	0.01687	42.84	0.02147	42.84	0.02329	42.84	0.04973	42.84	0.02064
	42.86	0.01749	42.86	0.0215	42.86	0.02334	42.86	0.04856	42.86	0.02244
	42.88	0.01616	42.88	0.02163	42.88	0.02259	42.88	0.04942	42.88	0.02338
	42.9	0.01607	42.9	0.02157	42.9	0.02325	42.9	0.04696	42.9	0.02053
	42.92	0.01575	42.92	0.02264	42.92	0.02267	42.92	0.04729	42.92	0.02158
	42.94	0.01482	42.94	0.01995	42.94	0.02396	42.94	0.04589	42.94	0.02035
	42.96	0.0165	42.96	0.0217	42.96	0.0239	42.96	0.04376	42.96	0.02069
	42.98	0.01647	42.98	0.0204	42.98	0.02254	42.98	0.04934	42.98	0.02134
	43	0.0149	43	0.02156	43	0.0229	43	0.049	43	0.02116
	43.02	0.0171	43.02	0.02058	43.02	0.02351	43.02	0.048	43.02	0.02158
	43.04	0.01478	43.04	0.02138	43.04	0.02173	43.04	0.04715	43.04	0.02185
	43.06	0.01615	43.06	0.02059	43.06	0.02112	43.06	0.04814	43.06	0.02188
	43.08	0.0159	43.08	0.02136	43.08	0.02279	43.08	0.04839	43.08	0.02165
	43.1	0.01621	43.1	0.02205	43.1	0.02472	43.1	0.04735	43.1	0.02237
	43.12	0.01595	43.12	0.02159	43.12	0.02266	43.12	0.04738	43.12	0.0212
	43.14	0.01619	43.14	0.01919	43.14	0.02303	43.14	0.04603	43.14	0.02113
	43.16	0.01619	43.16	0.02093	43.16	0.02302	43.16	0.04612	43.16	0.02019
	43.18	0.01552	43.18	0.01888	43.18	0.02254	43.18	0.04741	43.18	0.02048
	43.2	0.01509	43.2	0.01998	43.2	0.02104	43.2	0.04626	43.2	0.02113
	43.22	0.01555	43.22	0.02035	43.22	0.02243	43.22	0.04741	43.22	0.02069
	43.24	0.01444	43.24	0.02019	43.24	0.02089	43.24	0.04696	43.24	0.0199
	43.26	0.01661	43.26	0.01977	43.26	0.0237	43.26	0.04752	43.26	0.02075
	43.28	0.01478	43.28	0.02023	43.28	0.02181	43.28	0.04816	43.28	0.02105
	43.3	0.0157	43.3	0.02003	43.3	0.02184	43.3	0.04665	43.3	0.02111
	43.32	0.01453	43.32	0.02045	43.32	0.02315	43.32	0.04861	43.32	0.02152
	43.34	0.01438	43.34	0.01893	43.34	0.02204	43.34	0.04693	43.34	0.02091
	43.36	0.01502	43.36	0.02229	43.36	0.02156	43.36	0.04743	43.36	0.02257
	43.38	0.01553	43.38	0.02129	43.38	0.02184	43.38	0.04772	43.38	0.02111
	43.4	0.01419	43.4	0.02021	43.4	0.02331	43.4	0.049	43.4	0.02136
	43.42	0.01575	43.42	0.01961	43.42	0.02195	43.42	0.04685	43.42	0.0195
	43.44	0.0155	43.44	0.02073	43.44	0.02184	43.44	0.04738	43.44	0.01952
	43.46	0.01595	43.46	0.02012	43.46	0.02207	43.46	0.04965	43.46	0.01954
	43.48	0.01488	43.48	0.02124	43.48	0.02241	43.48	0.04788	43.48	0.02075
	43.5	0.01606	43.5	0.01986	43.5	0.02231	43.5	0.05136	43.5	0.02165
	43.52	0.01566	43.52	0.0203	43.52	0.02057	43.52	0.04772	43.52	0.02118
	43.54	0.01515	43.54	0.02059	43.54	0.02083	43.54	0.04788	43.54	0.021
	43.56	0.01485	43.56	0.02014	43.56	0.02191	43.56	0.04696	43.56	0.02105
	43.58	0.01413	43.58	0.02077	43.58	0.02305	43.58	0.04923	43.58	0.02127
	43.6	0.01458	43.6	0.01928	43.6	0.02191	43.6	0.04788	43.6	0.02046
	43.62	0.01556	43.62	0.01991	43.62	0.02171	43.62	0.04637	43.62	0.02066
	43.64	0.01462	43.64	0.02014	43.64	0.02156	43.64	0.04592	43.64	0.02006
	43.66	0.01448	43.66	0.019	43.66	0.02274	43.66	0.05055	43.66	0.02035
	43.68	0.0147	43.68	0.02049	43.68	0.02102	43.68	0.04673	43.68	0.02075
	43.7	0.0151	43.7	0.01821	43.7	0.02138	43.7	0.0476	43.7	0.02024
	43.72	0.01592	43.72	0.01924	43.72	0.02202	43.72	0.04687	43.72	0.02116
	43.74	0.01522	43.74	0.01938	43.74	0.0222	43.74	0.04956	43.74	0.02093
	43.76	0.01448	43.76	0.01972	43.76	0.02243	43.76	0.0506	43.76	0.0217
	43.78	0.01401	43.78	0.0197	43.78	0.02262	43.78	0.04976	43.78	0.02143
	43.8	0.01452	43.8	0.02073	43.8	0.02194	43.8	0.05004	43.8	0.01974
	43.82	0.01558	43.82	0.01982	43.82	0.02261	43.82	0.04741	43.82	0.02125
	43.84	0.01368	43.84	0.02017	43.84	0.02119	43.84	0.0506	43.84	0.01849
	43.86	0.01442	43.86	0.01916	43.86	0.02191	43.86	0.04836	43.86	0.01997
	43.88	0.01473	43.88	0.02063	43.88	0.02138	43.88	0.04996	43.88	0.02037
	43.9	0.01467	43.9	0.02	43.9	0.02191	43.9	0.05015	43.9	0.01777
	43.92	0.01532	43.92	0.02168	43.92	0.02223	43.92	0.05242	43.92	0.02138
	43.94	0.01475	43.94	0.02072	43.94	0.02099	43.94	0.05242	43.94	0.01941
	43.96	0.01549	43.96	0.0203	43.96	0.02217	43.96	0.04979	43.96	0.02091
	43.98	0.01473	43.98	0.01847	43.98	0.02235	43.98	0.05015	43.98	0.02102
	44	0.01456	44	0.02061	44	0.02199	44	0.05525	44	0.02053
	44.02	0.01598	44.02	0.01982	44.02	0.02339	44.02	0.05363	44.02	0.01997
	44.04	0.01431	44.04	0.01917	44.04	0.0221	44.04	0.05281	44.04	0.0214
	44.06	0.01452	44.06	0.01921	44.06	0.02253	44.06	0.05265	44.06	0.01977
	44.08	0.01476	44.08	0.02014	44.08	0.02378	44.08	0.05262	44.08	0.02017
	44.1	0.01472	44.1	0.02028	44.1	0.02207	44.1	0.05438	44.1	0.02136
	44.12	0.01468	44.12	0.01896	44.12	0.02195	44.12	0.05438	44.12	0.02044
	44.14	0.01433	44.14	0.02024	44.14	0.02143	44.14	0.05438	44.14	0.02089
	44.16	0.01512	44.16	0.01968	44.16	0.0223	44.16	0.05438	44.16	0.0217
	44.18	0.01649	44.18	0.02044	44.18	0.02362	44.18	0.05438	44.18	0.02192
	44.2	0.01504	44.2	0.02009	44.2	0.02473	44.2	0.05438	44.2	0.02098
	44.22	0.01546	44.22	0.0214	44.22	0.02195	44.22	0.05438	44.22	0.0206
	44.24	0.01539	44.24	0.0208	44.24	0.02222	44.24	0.05438	44.24	0.02266
	44.26	0.0141	44.26	0.02084	44.26	0.02289	44.26	0.05438	44.26	0.02064
	44.28	0.01544	44.28	0.01965	44.28	0.02218	44.28	0.05438	44.28	0.02004
	44.3	0.0153	44.3	0.0222	44.3	0.02462	44.3	0.05438	44.3	0.02223
	44.32	0.01356	44.32	0.01989	44.32	0.02289	44.32	0.05438	44.32	0.02329
	44.34	0.01518	44.34	0.02042	44.34	0.02267	44.34	0.05438	44.34	0.02154
	44.36	0.01475	44.36	0.02101	44.36	0.02334	44.36	0.05438	44.36	0.02039
	44.38	0.01525	44.38	0.02091	44.38	0.0237	44.38	0.05438	44.38	0.01936
	44.4	0.0166	44.4	0.01774	44.4	0.02476	44.4	0.05438	44.4	0.02008
	44.42	0.01411	44.42	0.0184	44.42	0.02339	44.42	0.05438	44.42	0.02241
	44.44	0.01633	44.44	0.01958	44.44	0.02303	44.44	0.05438	44.44	0.02239
	44.46	0.01587	44.46	0.0197	44.46	0.02501	44.46	0.05438	44.46	0.02028
	44.48	0.01478	44.48	0.01973	44.48	0.02406	44.48	0.05438	44.48	0.02219
	44.5	0.01513	44.5	0.02014	44.5	0.02341	44.5	0.05438	44.5	0.02087
	44.52	0.01535	44.52	0.02052	44.52	0.02434	44.52	0.05438	44.52	0.02037
	44.54	0.01627	44.54	0.01989	44.54	0.02411	44.54	0.05438	44.54	0.02071
	44.56	0.01609	44.56	0.01772	44.56	0.02323	44.56	0.05438	44.56	0.0219
	44.58	0.01555	44.58	0.02017	44.58	0.02191	44.58	0.05438	44.58	0.02066
	44.6	0.01599	44.6	0.01966	44.6	0.02439	44.6	0.05438	44.6	0.023
	44.62	0.01638	44.62	0.02087	44.62	0.02241	44.62	0.05438	44.62	0.02277
	44.64	0.01561	44.64	0.02121	44.64	0.02419	44.64	0.05438	44.64	0.02102
	44.66	0.01599	44.66	0.02206	44.66	0.02282	44.66	0.05438	44.66	0.02096
	44.68	0.01475	44.68	0.02129	44.68	0.02326	44.68	0.05438	44.68	0.02237
	44.7	0.01533	44.7	0.01854	44.7	0.02452	44.7	0.05438	44.7	0.02311
	44.72	0.01581	44.72	0.02135	44.72	0.02297	44.72	0.05438	44.72	0.02176
	44.74	0.01626	44.74	0.02014	44.74	0.02308	44.74	0.05438	44.74	0.02266
	44.76	0.01516	44.76	0.02061	44.76	0.02418	44.76	0.05917	44.76	0.0234
	44.78	0.01587	44.78	0.021	44.78	0.02287	44.78	0.05559	44.78	0.02255
	44.8	0.0151	44.8	0.02128	44.8	0.02416	44.8	0.05887	44.8	0.02188
	44.82	0.01755	44.82	0.02096	44.82	0.02104	44.82	0.05506	44.82	0.02291
	44.84	0.01655	44.84	0.02026	44.84	0.02576	44.84	0.0541	44.84	0.02248
	44.86	0.01746	44.86	0.02021	44.86	0.0229	44.86	0.05368	44.86	0.023
	44.88	0.017	44.88	0.02019	44.88	0.02209	44.88	0.05083	44.88	0.02176
	44.9	0.01701	44.9	0.01995	44.9	0.02382	44.9	0.04889	44.9	0.02331
	44.92	0.01595	44.92	0.02	44.92	0.02346	44.92	0.05253	44.92	0.02158
	44.94	0.01738	44.94	0.02114	44.94	0.02259	44.94	0.05517	44.94	0.02349
	44.96	0.01726	44.96	0.02087	44.96	0.02276	44.96	0.05158	44.96	0.02199
	44.98	0.01763	44.98	0.02075	44.98	0.02204	44.98	0.05144	44.98	0.02017
	45	0.01626	45	0.02131	45	0.02246	45	0.05139	45	0.02324
	45.02	0.01811	45.02	0.021	45.02	0.02441	45.02	0.05366	45.02	0.02275
	45.04	0.01632	45.04	0.02114	45.04	0.0224	45.04	0.05181	45.04	0.0217
	45.06	0.01838	45.06	0.02019	45.06	0.02426	45.06	0.0536	45.06	0.02515
	45.08	0.01823	45.08	0.02126	45.08	0.02217	45.08	0.05253	45.08	0.02354
	45.1	0.01871	45.1	0.02114	45.1	0.02099	45.1	0.05147	45.1	0.02441
	45.12	0.01781	45.12	0.02129	45.12	0.02334	45.12	0.05043	45.12	0.02499
	45.14	0.01892	45.14	0.02138	45.14	0.02374	45.14	0.05237	45.14	0.021
	45.16	0.01763	45.16	0.02124	45.16	0.02457	45.16	0.05203	45.16	0.0241
	45.18	0.01948	45.18	0.0221	45.18	0.0246	45.18	0.05461	45.18	0.02638
	45.2	0.01923	45.2	0.02262	45.2	0.02475	45.2	0.05234	45.2	0.02428
	45.22	0.01915	45.22	0.02187	45.22	0.0236	45.22	0.05391	45.22	0.02434
	45.24	0.01874	45.24	0.01977	45.24	0.02308	45.24	0.0513	45.24	0.02365
	45.26	0.01968	45.26	0.02185	45.26	0.02347	45.26	0.05102	45.26	0.02551
	45.28	0.01948	45.28	0.02058	45.28	0.02535	45.28	0.05581	45.28	0.02515
	45.3	0.02042	45.3	0.02229	45.3	0.02354	45.3	0.05394	45.3	0.02531
	45.32	0.02162	45.32	0.02185	45.32	0.02483	45.32	0.05618	45.32	0.02796
	45.34	0.02157	45.34	0.02357	45.34	0.02339	45.34	0.05559	45.34	0.02647
	45.36	0.0219	45.36	0.02234	45.36	0.02467	45.36	0.05738	45.36	0.02773
	45.38	0.02151	45.38	0.02292	45.38	0.02718	45.38	0.05262	45.38	0.02784
	45.4	0.02327	45.4	0.02369	45.4	0.02658	45.4	0.05545	45.4	0.02603
	45.42	0.02305	45.42	0.02362	45.42	0.02615	45.42	0.05598	45.42	0.02932
	45.44	0.02396	45.44	0.02338	45.44	0.02627	45.44	0.05755	45.44	0.03094
	45.46	0.02267	45.46	0.02478	45.46	0.02503	45.46	0.05724	45.46	0.02903
	45.48	0.02401	45.48	0.02392	45.48	0.02643	45.48	0.05668	45.48	0.03224
	45.5	0.02555	45.5	0.02508	45.5	0.02707	45.5	0.05873	45.5	0.03141
	45.52	0.02667	45.52	0.02429	45.52	0.02715	45.52	0.05576	45.52	0.02919
	45.54	0.02616	45.54	0.02719	45.54	0.0277	45.54	0.05578	45.54	0.03334
	45.56	0.02754	45.56	0.02572	45.56	0.02654	45.56	0.05839	45.56	0.03208
	45.58	0.02889	45.58	0.02818	45.58	0.02704	45.58	0.05979	45.58	0.03309
	45.6	0.02934	45.6	0.02704	45.6	0.02757	45.6	0.06195	45.6	0.0378
	45.62	0.03261	45.62	0.02758	45.62	0.03004	45.62	0.05959	45.62	0.03653
	45.64	0.03159	45.64	0.02804	45.64	0.0297	45.64	0.06147	45.64	0.03704
	45.66	0.03388	45.66	0.0283	45.66	0.03011	45.66	0.06654	45.66	0.03913
	45.68	0.03592	45.68	0.02888	45.68	0.03274	45.68	0.06719	45.68	0.03982
	45.7	0.03647	45.7	0.03054	45.7	0.03038	45.7	0.06632	45.7	0.04335
	45.72	0.03623	45.72	0.03189	45.72	0.03311	45.72	0.06901	45.72	0.04294
	45.74	0.04022	45.74	0.03061	45.74	0.03287	45.74	0.06806	45.74	0.04779
	45.76	0.04227	45.76	0.03299	45.76	0.03301	45.76	0.06943	45.76	0.04844
	45.78	0.04253	45.78	0.03339	45.78	0.03388	45.78	0.07293	45.78	0.05205
	45.8	0.04684	45.8	0.03504	45.8	0.03617	45.8	0.07517	45.8	0.05423
	45.82	0.04959	45.82	0.03541	45.82	0.03733	45.82	0.07576	45.82	0.05665
	45.84	0.05016	45.84	0.036	45.84	0.03831	45.84	0.08044	45.84	0.06156
	45.86	0.05296	45.86	0.03882	45.86	0.03952	45.86	0.07753	45.86	0.06172
	45.88	0.05495	45.88	0.04077	45.88	0.04228	45.88	0.08341	45.88	0.06394
	45.9	0.05794	45.9	0.04131	45.9	0.04185	45.9	0.08434	45.9	0.06468
	45.92	0.05986	45.92	0.0422	45.92	0.04455	45.92	0.08467	45.92	0.07319
	45.94	0.06113	45.94	0.04294	45.94	0.04226	45.94	0.09207	45.94	0.0744
	45.96	0.06504	45.96	0.04492	45.96	0.04692	45.96	0.09165	45.96	0.07714
	45.98	0.06805	45.98	0.04478	45.98	0.04732	45.98	0.09103	45.98	0.07978
	46	0.06951	46	0.04682	46	0.04972	46	0.09532	46	0.08571
	46.02	0.06931	46.02	0.04956	46.02	0.05237	46.02	0.09605	46.02	0.08916
	46.04	0.07328	46.04	0.05015	46.04	0.05389	46.04	0.09582	46.04	0.09405
	46.06	0.07459	46.06	0.05148	46.06	0.05342	46.06	0.0996	46.06	0.09311
	46.08	0.07492	46.08	0.05153	46.08	0.05531	46.08	0.10224	46.08	0.09748
	46.1	0.07798	46.1	0.05115	46.1	0.05807	46.1	0.10092	46.1	0.10009
	46.12	0.07478	46.12	0.0529	46.12	0.05925	46.12	0.1051	46.12	0.1006
	46.14	0.0774	46.14	0.0536	46.14	0.05992	46.14	0.10358	46.14	0.10518
	46.16	0.07891	46.16	0.05653	46.16	0.06271	46.16	0.10129	46.16	0.10271
	46.18	0.07751	46.18	0.05383	46.18	0.05964	46.18	0.10515	46.18	0.10778
	46.2	0.07965	46.2	0.0553	46.2	0.06425	46.2	0.10302	46.2	0.10339
	46.22	0.07765	46.22	0.05495	46.22	0.06408	46.22	0.10563	46.22	0.10785
	46.24	0.07919	46.24	0.05302	46.24	0.0648	46.24	0.10375	46.24	0.10624
	46.26	0.07481	46.26	0.05591	46.26	0.06191	46.26	0.0991	46.26	0.1046
	46.28	0.07476	46.28	0.05432	46.28	0.06235	46.28	0.1021	46.28	0.10729
	46.3	0.07486	46.3	0.05504	46.3	0.06304	46.3	0.09599	46.3	0.10168
	46.32	0.07218	46.32	0.05236	46.32	0.0623	46.32	0.09815	46.32	0.1022
	46.34	0.07073	46.34	0.05253	46.34	0.06088	46.34	0.09557	46.34	0.0974
	46.36	0.06697	46.36	0.04866	46.36	0.05846	46.36	0.09274	46.36	0.09634
	46.38	0.06814	46.38	0.04803	46.38	0.05895	46.38	0.0898	46.38	0.09298
	46.4	0.06556	46.4	0.04782	46.4	0.05917	46.4	0.09067	46.4	0.08701
	46.42	0.06207	46.42	0.04823	46.42	0.05668	46.42	0.08697	46.42	0.08759
	46.44	0.06102	46.44	0.04695	46.44	0.05531	46.44	0.0831	46.44	0.08117
	46.46	0.05858	46.46	0.04224	46.46	0.05703	46.46	0.08434	46.46	0.08034
	46.48	0.0572	46.48	0.04203	46.48	0.05306	46.48	0.08448	46.48	0.07505
	46.5	0.05515	46.5	0.0418	46.5	0.0509	46.5	0.07879	46.5	0.07444
	46.52	0.05037	46.52	0.04071	46.52	0.04941	46.52	0.07562	46.52	0.06906
	46.54	0.04949	46.54	0.04057	46.54	0.0486	46.54	0.07772	46.54	0.06888
	46.56	0.04567	46.56	0.03712	46.56	0.04902	46.56	0.07237	46.56	0.06233
	46.58	0.0451	46.58	0.03569	46.58	0.04562	46.58	0.07156	46.58	0.06056
	46.6	0.0433	46.6	0.03604	46.6	0.04335	46.6	0.06921	46.6	0.05551
	46.62	0.04066	46.62	0.03364	46.62	0.04069	46.62	0.06511	46.62	0.05396
	46.64	0.04083	46.64	0.03374	46.64	0.04224	46.64	0.06551	46.64	0.05376
	46.66	0.03766	46.66	0.03141	46.66	0.03844	46.66	0.06828	46.66	0.04945
	46.68	0.03732	46.68	0.0322	46.68	0.03742	46.68	0.06576	46.68	0.04801
	46.7	0.03469	46.7	0.0312	46.7	0.03633	46.7	0.0617	46.7	0.04472
	46.72	0.03629	46.72	0.03059	46.72	0.03538	46.72	0.0608	46.72	0.04227
	46.74	0.03156	46.74	0.03061	46.74	0.03514	46.74	0.06041	46.74	0.04124
	46.76	0.03111	46.76	0.029	46.76	0.03478	46.76	0.06066	46.76	0.04097
	46.78	0.02914	46.78	0.02823	46.78	0.03301	46.78	0.05797	46.78	0.03897
	46.8	0.02854	46.8	0.02774	46.8	0.03203	46.8	0.05724	46.8	0.03888
	46.82	0.02883	46.82	0.02768	46.82	0.03133	46.82	0.05979	46.82	0.03435
	46.84	0.02684	46.84	0.02452	46.84	0.03069	46.84	0.06044	46.84	0.03352
	46.86	0.02581	46.86	0.02665	46.86	0.02978	46.86	0.055	46.86	0.03294
	46.88	0.02489	46.88	0.02579	46.88	0.02981	46.88	0.05385	46.88	0.03078
	46.9	0.02419	46.9	0.02448	46.9	0.02911	46.9	0.05542	46.9	0.03101
	46.92	0.02305	46.92	0.02452	46.92	0.02759	46.92	0.05337	46.92	0.03004
	46.94	0.02257	46.94	0.02448	46.94	0.02754	46.94	0.05052	46.94	0.02932
	46.96	0.02207	46.96	0.02336	46.96	0.02739	46.96	0.05127	46.96	0.02847
	46.98	0.0229	46.98	0.02311	46.98	0.02834	46.98	0.05265	46.98	0.02787
	47	0.02126	47	0.02317	47	0.02712	47	0.05001	47	0.02746
	47.02	0.02093	47.02	0.02219	47.02	0.0281	47.02	0.05326	47.02	0.02726
	47.04	0.0206	47.04	0.02376	47.04	0.02449	47.04	0.05158	47.04	0.02672
	47.06	0.02026	47.06	0.02269	47.06	0.02555	47.06	0.05077	47.06	0.02486
	47.08	0.01863	47.08	0.02329	47.08	0.027	47.08	0.05167	47.08	0.02598
	47.1	0.01957	47.1	0.02304	47.1	0.02493	47.1	0.04982	47.1	0.02659
	47.12	0.01921	47.12	0.02348	47.12	0.02654	47.12	0.05018	47.12	0.02538
	47.14	0.01758	47.14	0.02287	47.14	0.02553	47.14	0.0476	47.14	0.02403
	47.16	0.01872	47.16	0.02166	47.16	0.02516	47.16	0.04842	47.16	0.02582
	47.18	0.01818	47.18	0.02292	47.18	0.02473	47.18	0.04928	47.18	0.02461
	47.2	0.01737	47.2	0.02262	47.2	0.02416	47.2	0.04786	47.2	0.02214
	47.22	0.01724	47.22	0.02247	47.22	0.02277	47.22	0.04839	47.22	0.02322
	47.24	0.01661	47.24	0.02213	47.24	0.02543	47.24	0.04794	47.24	0.02446
	47.26	0.01658	47.26	0.02178	47.26	0.02637	47.26	0.05088	47.26	0.02271
	47.28	0.01852	47.28	0.02212	47.28	0.02578	47.28	0.0499	47.28	0.02221
	47.3	0.01603	47.3	0.02229	47.3	0.02436	47.3	0.04822	47.3	0.02156
	47.32	0.01492	47.32	0.02143	47.32	0.02454	47.32	0.04531	47.32	0.02363
	47.34	0.0174	47.34	0.02126	47.34	0.02535	47.34	0.0464	47.34	0.0236
	47.36	0.0145	47.36	0.02185	47.36	0.02346	47.36	0.0476	47.36	0.02048
	47.38	0.01549	47.38	0.0225	47.38	0.02377	47.38	0.04696	47.38	0.0206
	47.4	0.01587	47.4	0.01975	47.4	0.02329	47.4	0.04643	47.4	0.02122
	47.42	0.01507	47.42	0.0222	47.42	0.02321	47.42	0.04637	47.42	0.02407
	47.44	0.01478	47.44	0.0217	47.44	0.02231	47.44	0.0478	47.44	0.02201
	47.46	0.01509	47.46	0.02112	47.46	0.02378	47.46	0.04525	47.46	0.02118
	47.48	0.0141	47.48	0.02234	47.48	0.02356	47.48	0.0506	47.48	0.0225
	47.5	0.01612	47.5	0.02173	47.5	0.02336	47.5	0.04881	47.5	0.02174
	47.52	0.01505	47.52	0.02124	47.52	0.02388	47.52	0.04982	47.52	0.02048
	47.54	0.01399	47.54	0.02213	47.54	0.02197	47.54	0.04721	47.54	0.02113
	47.56	0.01481	47.56	0.02213	47.56	0.02339	47.56	0.04889	47.56	0.02228
	47.58	0.01479	47.58	0.02124	47.58	0.0232	47.58	0.05094	47.58	0.02145
	47.6	0.01536	47.6	0.02086	47.6	0.02295	47.6	0.04612	47.6	0.02212
	47.62	0.01398	47.62	0.02289	47.62	0.0229	47.62	0.04895	47.62	0.02015
	47.64	0.01401	47.64	0.02119	47.64	0.02342	47.64	0.04724	47.64	0.02223
	47.66	0.0145	47.66	0.02084	47.66	0.02325	47.66	0.04878	47.66	0.02046
	47.68	0.01462	47.68	0.0211	47.68	0.02429	47.68	0.04399	47.68	0.02021
	47.7	0.01316	47.7	0.02189	47.7	0.02249	47.7	0.04881	47.7	0.0206
	47.72	0.01308	47.72	0.02044	47.72	0.02382	47.72	0.04659	47.72	0.02033
	47.74	0.01393	47.74	0.02133	47.74	0.02347	47.74	0.0494	47.74	0.02188
	47.76	0.01488	47.76	0.02247	47.76	0.0231	47.76	0.04713	47.76	0.01934
	47.78	0.01475	47.78	0.02121	47.78	0.02522	47.78	0.04898	47.78	0.02073
	47.8	0.01445	47.8	0.02157	47.8	0.0246	47.8	0.04945	47.8	0.02017
	47.82	0.01217	47.82	0.02114	47.82	0.02351	47.82	0.05046	47.82	0.02087
	47.84	0.01394	47.84	0.0217	47.84	0.02473	47.84	0.04637	47.84	0.01907
	47.86	0.01379	47.86	0.02299	47.86	0.02279	47.86	0.04839	47.86	0.01916
	47.88	0.01336	47.88	0.0228	47.88	0.02406	47.88	0.04833	47.88	0.02042
	47.9	0.01488	47.9	0.02205	47.9	0.02365	47.9	0.05169	47.9	0.01965
	47.92	0.01411	47.92	0.02247	47.92	0.02486	47.92	0.04923	47.92	0.01947
	47.94	0.01476	47.94	0.02359	47.94	0.02483	47.94	0.05055	47.94	0.02098
	47.96	0.01467	47.96	0.02275	47.96	0.02362	47.96	0.0485	47.96	0.01974
	47.98	0.01379	47.98	0.02066	47.98	0.02424	47.98	0.05004	47.98	0.02113
	48	0.01407	48	0.02233	48	0.02289	48	0.0508	48	0.02008
	48.02	0.0131	48.02	0.02408	48.02	0.02374	48.02	0.04872	48.02	0.01954
	48.04	0.01381	48.04	0.02343	48.04	0.02584	48.04	0.04777	48.04	0.01896
	48.06	0.01401	48.06	0.02227	48.06	0.02463	48.06	0.05172	48.06	0.02006
	48.08	0.01373	48.08	0.02238	48.08	0.02414	48.08	0.04945	48.08	0.01999
	48.1	0.01587	48.1	0.02219	48.1	0.02256	48.1	0.0529	48.1	0.02024
	48.12	0.01404	48.12	0.02112	48.12	0.02393	48.12	0.0522	48.12	0.02183
	48.14	0.01444	48.14	0.02411	48.14	0.02434	48.14	0.05026	48.14	0.02284
	48.16	0.01365	48.16	0.02154	48.16	0.02527	48.16	0.04808	48.16	0.01903
	48.18	0.01442	48.18	0.02345	48.18	0.02485	48.18	0.0478	48.18	0.02297
	48.2	0.01442	48.2	0.02369	48.2	0.0248	48.2	0.05069	48.2	0.02156
	48.22	0.01374	48.22	0.02339	48.22	0.02612	48.22	0.05035	48.22	0.02093
	48.24	0.01484	48.24	0.02359	48.24	0.02521	48.24	0.05015	48.24	0.01972
	48.26	0.01358	48.26	0.02135	48.26	0.02601	48.26	0.05001	48.26	0.0212
	48.28	0.01408	48.28	0.02374	48.28	0.02509	48.28	0.04858	48.28	0.02107
	48.3	0.01416	48.3	0.02332	48.3	0.02519	48.3	0.05026	48.3	0.02138
	48.32	0.01419	48.32	0.02303	48.32	0.02614	48.32	0.05301	48.32	0.02015
	48.34	0.01394	48.34	0.0239	48.34	0.02514	48.34	0.05147	48.34	0.01986
	48.36	0.01441	48.36	0.02469	48.36	0.02527	48.36	0.04805	48.36	0.02221
	48.38	0.01277	48.38	0.02359	48.38	0.02543	48.38	0.05396	48.38	0.02109
	48.4	0.01407	48.4	0.02387	48.4	0.0263	48.4	0.05304	48.4	0.02134
	48.42	0.01472	48.42	0.02285	48.42	0.02746	48.42	0.05318	48.42	0.01981
	48.44	0.01419	48.44	0.0225	48.44	0.02707	48.44	0.04956	48.44	0.02057
	48.46	0.01456	48.46	0.0248	48.46	0.02677	48.46	0.05197	48.46	0.02443
	48.48	0.01424	48.48	0.02436	48.48	0.02721	48.48	0.05632	48.48	0.02129
	48.5	0.01467	48.5	0.02306	48.5	0.02579	48.5	0.05265	48.5	0.02284
	48.52	0.01359	48.52	0.02341	48.52	0.02735	48.52	0.05069	48.52	0.02331
	48.54	0.01381	48.54	0.02436	48.54	0.02581	48.54	0.05351	48.54	0.02306
	48.56	0.0127	48.56	0.02376	48.56	0.02494	48.56	0.0543	48.56	0.0238
	48.58	0.01484	48.58	0.02266	48.58	0.02524	48.58	0.05304	48.58	0.01988
	48.6	0.01465	48.6	0.02525	48.6	0.02504	48.6	0.0564	48.6	0.02037
	48.62	0.01438	48.62	0.02557	48.62	0.02712	48.62	0.05153	48.62	0.02351
	48.64	0.01415	48.64	0.02474	48.64	0.02669	48.64	0.05357	48.64	0.01956
	48.66	0.01464	48.66	0.02537	48.66	0.02808	48.66	0.05548	48.66	0.02374
	48.68	0.01341	48.68	0.0252	48.68	0.02762	48.68	0.05071	48.68	0.02154
	48.7	0.01484	48.7	0.02441	48.7	0.02919	48.7	0.05139	48.7	0.02093
	48.72	0.01384	48.72	0.02481	48.72	0.02819	48.72	0.05419	48.72	0.02333
	48.74	0.01535	48.74	0.0249	48.74	0.02658	48.74	0.05368	48.74	0.02134
	48.76	0.01536	48.76	0.02564	48.76	0.02731	48.76	0.05312	48.76	0.02138
	48.78	0.01468	48.78	0.02564	48.78	0.02623	48.78	0.0534	48.78	0.01925
	48.8	0.01424	48.8	0.02579	48.8	0.02682	48.8	0.05349	48.8	0.02226
	48.82	0.01515	48.82	0.02544	48.82	0.02805	48.82	0.05576	48.82	0.02125
	48.84	0.01623	48.84	0.02537	48.84	0.02813	48.84	0.05556	48.84	0.02181
	48.86	0.01488	48.86	0.02744	48.86	0.0278	48.86	0.05691	48.86	0.02342
	48.88	0.01364	48.88	0.02597	48.88	0.02864	48.88	0.05273	48.88	0.02221
	48.9	0.01425	48.9	0.02583	48.9	0.02914	48.9	0.05643	48.9	0.02219
	48.92	0.01522	48.92	0.0255	48.92	0.02811	48.92	0.05752	48.92	0.02217
	48.94	0.01448	48.94	0.02679	48.94	0.028	48.94	0.05539	48.94	0.02161
	48.96	0.01576	48.96	0.02571	48.96	0.02792	48.96	0.0566	48.96	0.02262
	48.98	0.01656	48.98	0.02604	48.98	0.0281	48.98	0.05489	48.98	0.0219
	49	0.01539	49	0.02688	49	0.0305	49	0.05559	49	0.0238
	49.02	0.0139	49.02	0.02723	49.02	0.02865	49.02	0.0555	49.02	0.02423
	49.04	0.01488	49.04	0.02473	49.04	0.02751	49.04	0.05971	49.04	0.02136
	49.06	0.01475	49.06	0.02502	49.06	0.0297	49.06	0.05937	49.06	0.0238
	49.08	0.01441	49.08	0.02616	49.08	0.02679	49.08	0.05536	49.08	0.02006
	49.1	0.01522	49.1	0.0276	49.1	0.02929	49.1	0.05503	49.1	0.02331
	49.12	0.01448	49.12	0.02492	49.12	0.02898	49.12	0.05601	49.12	0.02129
	49.14	0.01533	49.14	0.0248	49.14	0.02813	49.14	0.05716	49.14	0.02223
	49.16	0.01488	49.16	0.02455	49.16	0.02872	49.16	0.05517	49.16	0.02232
	49.18	0.01418	49.18	0.02641	49.18	0.02939	49.18	0.05623	49.18	0.02452
	49.2	0.01579	49.2	0.02478	49.2	0.02522	49.2	0.05976	49.2	0.02376
	49.22	0.0137	49.22	0.02602	49.22	0.02651	49.22	0.05833	49.22	0.02286
	49.24	0.01478	49.24	0.02373	49.24	0.02852	49.24	0.05937	49.24	0.02257
	49.26	0.01351	49.26	0.02408	49.26	0.02849	49.26	0.05461	49.26	0.02217
	49.28	0.01478	49.28	0.02614	49.28	0.02744	49.28	0.05735	49.28	0.02192
	49.3	0.01381	49.3	0.02627	49.3	0.02885	49.3	0.05643	49.3	0.0225
	49.32	0.01324	49.32	0.02459	49.32	0.02844	49.32	0.05492	49.32	0.02183
	49.34	0.01336	49.34	0.02553	49.34	0.02903	49.34	0.05466	49.34	0.02306
	49.36	0.01325	49.36	0.02558	49.36	0.02893	49.36	0.05951	49.36	0.02163
	49.38	0.01456	49.38	0.02427	49.38	0.02886	49.38	0.05475	49.38	0.02257
	49.4	0.01327	49.4	0.02707	49.4	0.02877	49.4	0.05559	49.4	0.0214
	49.42	0.01385	49.42	0.02315	49.42	0.02777	49.42	0.05464	49.42	0.02055
	49.44	0.01311	49.44	0.02508	49.44	0.02785	49.44	0.05399	49.44	0.02111
	49.46	0.01468	49.46	0.02376	49.46	0.02614	49.46	0.05584	49.46	0.02149
	49.48	0.01345	49.48	0.02394	49.48	0.02682	49.48	0.05587	49.48	0.02105
	49.5	0.01509	49.5	0.02257	49.5	0.02713	49.5	0.05422	49.5	0.02181
	49.52	0.01302	49.52	0.02385	49.52	0.02596	49.52	0.05464	49.52	0.021
	49.54	0.01415	49.54	0.0253	49.54	0.02638	49.54	0.05982	49.54	0.02098
	49.56	0.01455	49.56	0.02325	49.56	0.02707	49.56	0.04996	49.56	0.0214
	49.58	0.0133	49.58	0.0242	49.58	0.02486	49.58	0.04998	49.58	0.02167
	49.6	0.01319	49.6	0.02381	49.6	0.02615	49.6	0.05102	49.6	0.01986
	49.62	0.01285	49.62	0.02392	49.62	0.02651	49.62	0.05175	49.62	0.02147
	49.64	0.01354	49.64	0.02287	49.64	0.02517	49.64	0.05248	49.64	0.01979
	49.66	0.0125	49.66	0.02292	49.66	0.02423	49.66	0.05413	49.66	0.02107
	49.68	0.01185	49.68	0.0241	49.68	0.02751	49.68	0.05304	49.68	0.02004
	49.7	0.01253	49.7	0.02445	49.7	0.02565	49.7	0.05265	49.7	0.02046
	49.72	0.01248	49.72	0.02185	49.72	0.02418	49.72	0.05116	49.72	0.02051
	49.74	0.0118	49.74	0.02313	49.74	0.02522	49.74	0.04892	49.74	0.02165
	49.76	0.01301	49.76	0.02182	49.76	0.02367	49.76	0.04659	49.76	0.01885
	49.78	0.01216	49.78	0.02369	49.78	0.02596	49.78	0.05012	49.78	0.01898
	49.8	0.01163	49.8	0.02431	49.8	0.02403	49.8	0.05063	49.8	0.01934
	49.82	0.01148	49.82	0.02208	49.82	0.02374	49.82	0.0506	49.82	0.01898
	49.84	0.01216	49.84	0.02408	49.84	0.02431	49.84	0.04906	49.84	0.01959
	49.86	0.01173	49.86	0.02324	49.86	0.02387	49.86	0.04951	49.86	0.02089
	49.88	0.01213	49.88	0.0215	49.88	0.02272	49.88	0.05052	49.88	0.01777
	49.9	0.01193	49.9	0.02336	49.9	0.02403	49.9	0.04802	49.9	0.02015
	49.92	0.01247	49.92	0.0225	49.92	0.02383	49.92	0.04668	49.92	0.01876
	49.94	0.01065	49.94	0.02072	49.94	0.02287	49.94	0.05024	49.94	0.02006
	49.96	0.01125	49.96	0.02049	49.96	0.02315	49.96	0.04525	49.96	0.01952
	49.98	0.01196	49.98	0.0208	49.98	0.02362	49.98	0.0471	49.98	0.0188
	50	0.01063	50	0.02304	50	0.02321	50	0.04774	50	0.01555
	50.02	0.01103	50.02	0.01963	50.02	0.02276	50.02	0.04634	50.02	0.01916
	50.04	0.01173	50.04	0.02007	50.04	0.022	50.04	0.04766	50.04	0.01788
	50.06	0.0117	50.06	0.02063	50.06	0.02279	50.06	0.04774	50.06	0.01586
	50.08	0.01151	50.08	0.02058	50.08	0.02267	50.08	0.04718	50.08	0.01768
	50.1	0.00938	50.1	0.0218	50.1	0.02383	50.1	0.04903	50.1	0.01755
	50.12	0.01026	50.12	0.01958	50.12	0.02178	50.12	0.0457	50.12	0.01757
	50.14	0.01117	50.14	0.019	50.14	0.0224	50.14	0.04811	50.14	0.01932
	50.16	0.01028	50.16	0.01874	50.16	0.02173	50.16	0.04463	50.16	0.01479
	50.18	0.01077	50.18	0.02119	50.18	0.02014	50.18	0.04475	50.18	0.01609
	50.2	0.00969	50.2	0.01965	50.2	0.02063	50.2	0.04811	50.2	0.0179
	50.22	0.00988	50.22	0.019	50.22	0.02042	50.22	0.04676	50.22	0.01479
	50.24	0.01003	50.24	0.02024	50.24	0.01931	50.24	0.04909	50.24	0.01678
	50.26	0.00958	50.26	0.01707	50.26	0.02083	50.26	0.04763	50.26	0.01633
	50.28	0.00988	50.28	0.01783	50.28	0.01937	50.28	0.04668	50.28	0.01577
	50.3	0.00891	50.3	0.01739	50.3	0.02037	50.3	0.04612	50.3	0.0182
	50.32	0.01092	50.32	0.01707	50.32	0.02071	50.32	0.04774	50.32	0.0155
	50.34	0.00954	50.34	0.01756	50.34	0.02145	50.34	0.04814	50.34	0.01737
	50.36	0.00978	50.36	0.01809	50.36	0.01862	50.36	0.04721	50.36	0.01606
	50.38	0.0098	50.38	0.01839	50.38	0.01939	50.38	0.04631	50.38	0.01514
	50.4	0.00831	50.4	0.01825	50.4	0.01952	50.4	0.04791	50.4	0.01488
	50.42	0.00852	50.42	0.01697	50.42	0.0183	50.42	0.04662	50.42	0.01479
	50.44	0.00985	50.44	0.01756	50.44	0.01952	50.44	0.0476	50.44	0.01564
	50.46	0.00903	50.46	0.01536	50.46	0.02055	50.46	0.04791	50.46	0.01586
	50.48	0.00817	50.48	0.01762	50.48	0.02017	50.48	0.04732	50.48	0.01508
	50.5	0.0088	50.5	0.01802	50.5	0.02016	50.5	0.04713	50.5	0.01429
	50.52	0.01046	50.52	0.01622	50.52	0.01812	50.52	0.0471	50.52	0.01633
	50.54	0.00841	50.54	0.01713	50.54	0.01781	50.54	0.04839	50.54	0.01588
	50.56	0.00832	50.56	0.0163	50.56	0.01779	50.56	0.04783	50.56	0.01651
	50.58	0.00918	50.58	0.01826	50.58	0.01805	50.58	0.04368	50.58	0.01447
	50.6	0.00849	50.6	0.01727	50.6	0.01787	50.6	0.04791	50.6	0.01671
	50.62	0.00835	50.62	0.01679	50.62	0.01671	50.62	0.04668	50.62	0.01496
	50.64	0.0079	50.64	0.01636	50.64	0.01687	50.64	0.04396	50.64	0.01461
	50.66	0.00757	50.66	0.01474	50.66	0.01756	50.66	0.04561	50.66	0.0147
	50.68	0.00847	50.68	0.01492	50.68	0.01789	50.68	0.04528	50.68	0.01494
	50.7	0.00844	50.7	0.0148	50.7	0.01825	50.7	0.04718	50.7	0.01588
	50.72	0.00892	50.72	0.01429	50.72	0.01733	50.72	0.04466	50.72	0.01454
	50.74	0.008	50.74	0.01511	50.74	0.01833	50.74	0.04284	50.74	0.01371
	50.76	0.00749	50.76	0.01518	50.76	0.01686	50.76	0.04318	50.76	0.01342
	50.78	0.00737	50.78	0.01546	50.78	0.01653	50.78	0.04396	50.78	0.014
	50.8	0.00811	50.8	0.01361	50.8	0.01779	50.8	0.04149	50.8	0.01496
	50.82	0.00804	50.82	0.01537	50.82	0.01611	50.82	0.04093	50.82	0.01411
	50.84	0.00723	50.84	0.01508	50.84	0.01549	50.84	0.04432	50.84	0.01479
	50.86	0.00752	50.86	0.01571	50.86	0.0182	50.86	0.03853	50.86	0.0155
	50.88	0.00733	50.88	0.01394	50.88	0.01614	50.88	0.04077	50.88	0.01409
	50.9	0.0077	50.9	0.01467	50.9	0.01544	50.9	0.03951	50.9	0.01452
	50.92	0.00772	50.92	0.01499	50.92	0.01656	50.92	0.03676	50.92	0.01232
	50.94	0.00786	50.94	0.01327	50.94	0.01692	50.94	0.03771	50.94	0.01407
	50.96	0.00709	50.96	0.01397	50.96	0.01516	50.96	0.03749	50.96	0.01288
	50.98	0.00794	50.98	0.0138	50.98	0.0173	50.98	0.0362	50.98	0.01425
	51	0.00761	51	0.0145	51	0.01645	51	0.03407	51	0.01389
	51.02	0.00709	51.02	0.01362	51.02	0.01588	51.02	0.0383	51.02	0.01319
	51.04	0.00709	51.04	0.0132	51.04	0.01697	51.04	0.03525	51.04	0.01409
	51.06	0.0073	51.06	0.01364	51.06	0.01545	51.06	0.0369	51.06	0.01247
	51.08	0.00801	51.08	0.01366	51.08	0.01424	51.08	0.0397	51.08	0.01456
	51.1	0.00757	51.1	0.01595	51.1	0.01529	51.1	0.03768	51.1	0.012
	51.12	0.007	51.12	0.0135	51.12	0.01518	51.12	0.03491	51.12	0.01357
	51.14	0.00686	51.14	0.01485	51.14	0.01625	51.14	0.03906	51.14	0.01212
	51.16	0.00661	51.16	0.01277	51.16	0.01452	51.16	0.03651	51.16	0.01405
	51.18	0.0072	51.18	0.0131	51.18	0.01498	51.18	0.03354	51.18	0.01234
	51.2	0.00741	51.2	0.01236	51.2	0.0157	51.2	0.03309	51.2	0.01304
	51.22	0.00649	51.22	0.01212	51.22	0.0154	51.22	0.03626	51.22	0.01155
	51.24	0.0065	51.24	0.0117	51.24	0.01444	51.24	0.03337	51.24	0.01371
	51.26	0.0071	51.26	0.01406	51.26	0.01583	51.26	0.0367	51.26	0.01212
	51.28	0.00706	51.28	0.01315	51.28	0.01459	51.28	0.03435	51.28	0.01434
	51.3	0.00541	51.3	0.0128	51.3	0.01614	51.3	0.0339	51.3	0.01189
	51.32	0.00649	51.32	0.0128	51.32	0.01522	51.32	0.03536	51.32	0.01241
	51.34	0.00663	51.34	0.01261	51.34	0.01549	51.34	0.03499	51.34	0.01351
	51.36	0.00672	51.36	0.01257	51.36	0.0147	51.36	0.0341	51.36	0.01223
	51.38	0.00709	51.38	0.01207	51.38	0.01426	51.38	0.0357	51.38	0.01252
	51.4	0.00676	51.4	0.01136	51.4	0.01375	51.4	0.03261	51.4	0.01485
	51.42	0.00707	51.42	0.01249	51.42	0.01454	51.42	0.03323	51.42	0.01261
	51.44	0.00701	51.44	0.01147	51.44	0.0148	51.44	0.03242	51.44	0.01223
	51.46	0.00564	51.46	0.01103	51.46	0.01562	51.46	0.03491	51.46	0.01209
	51.48	0.00619	51.48	0.0132	51.48	0.01393	51.48	0.03202	51.48	0.01387
	51.5	0.00632	51.5	0.01296	51.5	0.01322	51.5	0.03337	51.5	0.0118
	51.52	0.00656	51.52	0.01129	51.52	0.01454	51.52	0.03202	51.52	0.01268
	51.54	0.00633	51.54	0.01175	51.54	0.01534	51.54	0.03334	51.54	0.01411
	51.56	0.00604	51.56	0.01263	51.56	0.0133	51.56	0.03303	51.56	0.01315
	51.58	0.00567	51.58	0.01252	51.58	0.01423	51.58	0.03284	51.58	0.01304
	51.6	0.00602	51.6	0.01192	51.6	0.01501	51.6	0.0327	51.6	0.01295
	51.62	0.00602	51.62	0.01128	51.62	0.01277	51.62	0.03303	51.62	0.01209
	51.64	0.00629	51.64	0.01235	51.64	0.01377	51.64	0.03287	51.64	0.01252
	51.66	0.0063	51.66	0.0115	51.66	0.01447	51.66	0.0332	51.66	0.01212
	51.68	0.00621	51.68	0.01287	51.68	0.01454	51.68	0.03323	51.68	0.01182
	51.7	0.00575	51.7	0.01348	51.7	0.01362	51.7	0.03393	51.7	0.01048
	51.72	0.00556	51.72	0.01387	51.72	0.0138	51.72	0.0311	51.72	0.01299
	51.74	0.00646	51.74	0.01121	51.74	0.01315	51.74	0.03104	51.74	0.01097
	51.76	0.0061	51.76	0.01093	51.76	0.01491	51.76	0.0316	51.76	0.0116
	51.78	0.0063	51.78	0.01229	51.78	0.01364	51.78	0.03202	51.78	0.01129
	51.8	0.00629	51.8	0.01093	51.8	0.0131	51.8	0.03116	51.8	0.01124
	51.82	0.00561	51.82	0.01217	51.82	0.01357	51.82	0.03149	51.82	0.01189
	51.84	0.00693	51.84	0.01156	51.84	0.01375	51.84	0.0334	51.84	0.00992
	51.86	0.0077	51.86	0.01233	51.86	0.01356	51.86	0.03463	51.86	0.01095
	51.88	0.00593	51.88	0.012	51.88	0.01387	51.88	0.03029	51.88	0.01151
	51.9	0.00601	51.9	0.01136	51.9	0.01356	51.9	0.03029	51.9	0.01261
	51.92	0.00592	51.92	0.0101	51.92	0.01343	51.92	0.02992	51.92	0.0112
	51.94	0.00581	51.94	0.01096	51.94	0.01346	51.94	0.03284	51.94	0.01129
	51.96	0.00539	51.96	0.0111	51.96	0.0129	51.96	0.03247	51.96	0.01037
	51.98	0.00596	51.98	0.01087	51.98	0.01286	51.98	0.03202	51.98	0.01306
	52	0.00576	52	0.01098	52	0.01322	52	0.03032	52	0.01115
	52.02	0.00542	52.02	0.0127	52.02	0.01454	52.02	0.02877	52.02	0.01131
	52.04	0.00669	52.04	0.01149	52.04	0.01472	52.04	0.03278	52.04	0.01196
	52.06	0.00549	52.06	0.01135	52.06	0.01307	52.06	0.03135	52.06	0.01052
	52.08	0.00595	52.08	0.01221	52.08	0.01217	52.08	0.03043	52.08	0.01117
	52.1	0.00499	52.1	0.01138	52.1	0.01253	52.1	0.03152	52.1	0.0116
	52.12	0.00562	52.12	0.01087	52.12	0.0133	52.12	0.03211	52.12	0.01234
	52.14	0.00579	52.14	0.00991	52.14	0.01331	52.14	0.03273	52.14	0.01212
	52.16	0.00553	52.16	0.0111	52.16	0.01305	52.16	0.03284	52.16	0.0118
	52.18	0.00639	52.18	0.01112	52.18	0.01241	52.18	0.0292	52.18	0.0107
	52.2	0.00558	52.2	0.01056	52.2	0.01196	52.2	0.03116	52.2	0.01048
	52.22	0.00596	52.22	0.01072	52.22	0.01371	52.22	0.03093	52.22	0.01043
	52.24	0.00536	52.24	0.01021	52.24	0.01382	52.24	0.03023	52.24	0.01115
	52.26	0.00602	52.26	0.01326	52.26	0.01282	52.26	0.02976	52.26	0.01034
	52.28	0.0045	52.28	0.01119	52.28	0.01299	52.28	0.02959	52.28	0.0125
	52.3	0.00532	52.3	0.01058	52.3	0.01326	52.3	0.03278	52.3	0.00877
	52.32	0.00567	52.32	0.01178	52.32	0.01356	52.32	0.0318	52.32	0.01115
	52.34	0.0059	52.34	0.01087	52.34	0.01282	52.34	0.02841	52.34	0.00938
	52.36	0.00567	52.36	0.01278	52.36	0.01433	52.36	0.02894	52.36	0.01088
	52.38	0.00504	52.38	0.01061	52.38	0.01289	52.38	0.03009	52.38	0.00978
	52.4	0.00451	52.4	0.01091	52.4	0.01281	52.4	0.03194	52.4	0.01079
	52.42	0.0057	52.42	0.01051	52.42	0.01344	52.42	0.0316	52.42	0.01133
	52.44	0.00549	52.44	0.01035	52.44	0.01261	52.44	0.03034	52.44	0.01084
	52.46	0.00518	52.46	0.01049	52.46	0.01287	52.46	0.03015	52.46	0.01052
	52.48	0.00561	52.48	0.01089	52.48	0.01299	52.48	0.03051	52.48	0.01012
	52.5	0.00521	52.5	0.01175	52.5	0.01281	52.5	0.02877	52.5	0.0114
	52.52	0.00496	52.52	0.01156	52.52	0.01366	52.52	0.02805	52.52	0.0101
	52.54	0.00525	52.54	0.01108	52.54	0.01292	52.54	0.02751	52.54	0.01146
	52.56	0.00464	52.56	0.01087	52.56	0.01297	52.56	0.02889	52.56	0.01057
	52.58	0.00582	52.58	0.00946	52.58	0.01135	52.58	0.02757	52.58	0.00956
	52.6	0.00513	52.6	0.01066	52.6	0.01266	52.6	0.03015	52.6	0.01005
	52.62	0.00586	52.62	0.01114	52.62	0.01305	52.62	0.03093	52.62	0.01081
	52.64	0.00575	52.64	0.01038	52.64	0.01308	52.64	0.03183	52.64	0.0118
	52.66	0.00542	52.66	0.01019	52.66	0.0117	52.66	0.03026	52.66	0.01001
	52.68	0.00524	52.68	0.00921	52.68	0.01235	52.68	0.02953	52.68	0.01129
	52.7	0.00379	52.7	0.01059	52.7	0.01188	52.7	0.02796	52.7	0.009
	52.72	0.00522	52.72	0.01023	52.72	0.0123	52.72	0.02978	52.72	0.00971
	52.74	0.00541	52.74	0.01171	52.74	0.01165	52.74	0.02917	52.74	0.00924
	52.76	0.00498	52.76	0.01128	52.76	0.01176	52.76	0.02771	52.76	0.0101
	52.78	0.00499	52.78	0.01068	52.78	0.01099	52.78	0.03012	52.78	0.01043
	52.8	0.00479	52.8	0.00961	52.8	0.01251	52.8	0.0288	52.8	0.01124
	52.82	0.00529	52.82	0.01017	52.82	0.0134	52.82	0.02782	52.82	0.01016
	52.84	0.00501	52.84	0.01003	52.84	0.01094	52.84	0.02833	52.84	0.01037
	52.86	0.00507	52.86	0.01108	52.86	0.01295	52.86	0.02925	52.86	0.01068
	52.88	0.00472	52.88	0.01066	52.88	0.01302	52.88	0.02855	52.88	0.01133
	52.9	0.00502	52.9	0.01023	52.9	0.01081	52.9	0.03029	52.9	0.00951
	52.92	0.00525	52.92	0.01045	52.92	0.01139	52.92	0.02922	52.92	0.01034
	52.94	0.00455	52.94	0.01012	52.94	0.01209	52.94	0.02861	52.94	0.01173
	52.96	0.00499	52.96	0.00996	52.96	0.01173	52.96	0.02858	52.96	0.01019
	52.98	0.00482	52.98	0.01035	52.98	0.01184	52.98	0.02936	52.98	0.01037
	53	0.00592	53	0.00993	53	0.01318	53	0.02751	53	0.00983
	53.02	0.00535	53.02	0.00972	53.02	0.0132	53.02	0.02813	53.02	0.01068
	53.04	0.0043	53.04	0.00853	53.04	0.01124	53.04	0.02936	53.04	0.0105
	53.06	0.00396	53.06	0.00914	53.06	0.01219	53.06	0.02886	53.06	0.0098
	53.08	0.00518	53.08	0.00909	53.08	0.01155	53.08	0.02737	53.08	0.01043
	53.1	0.00488	53.1	0.01035	53.1	0.01122	53.1	0.02785	53.1	0.00989
	53.12	0.00419	53.12	0.00998	53.12	0.0117	53.12	0.02743	53.12	0.00904
	53.14	0.00476	53.14	0.01187	53.14	0.01233	53.14	0.0292	53.14	0.01245
	53.16	0.00472	53.16	0.00928	53.16	0.01232	53.16	0.0281	53.16	0.00989
	53.18	0.00451	53.18	0.01019	53.18	0.01222	53.18	0.02625	53.18	0.01034
	53.2	0.00569	53.2	0.01082	53.2	0.0114	53.2	0.02721	53.2	0.00969
	53.22	0.00455	53.22	0.00904	53.22	0.0113	53.22	0.02637	53.22	0.01097
	53.24	0.0045	53.24	0.00919	53.24	0.0122	53.24	0.02953	53.24	0.01005
	53.26	0.00505	53.26	0.00986	53.26	0.01165	53.26	0.02547	53.26	0.00846
	53.28	0.00456	53.28	0.0097	53.28	0.01129	53.28	0.02847	53.28	0.01055
	53.3	0.00538	53.3	0.00942	53.3	0.01196	53.3	0.02807	53.3	0.01084
	53.32	0.00424	53.32	0.00935	53.32	0.01044	53.32	0.0281	53.32	0.01169
	53.34	0.00368	53.34	0.00911	53.34	0.01217	53.34	0.02656	53.34	0.01108
	53.36	0.0055	53.36	0.0082	53.36	0.01008	53.36	0.02765	53.36	0.01007
	53.38	0.00538	53.38	0.01117	53.38	0.01116	53.38	0.02707	53.38	0.01126
	53.4	0.00387	53.4	0.00958	53.4	0.0113	53.4	0.02609	53.4	0.00983
	53.42	0.00357	53.42	0.00763	53.42	0.01153	53.42	0.02662	53.42	0.00958
	53.44	0.00539	53.44	0.01072	53.44	0.01171	53.44	0.02824	53.44	0.00983
	53.46	0.00492	53.46	0.01119	53.46	0.0116	53.46	0.02757	53.46	0.01079
	53.48	0.00453	53.48	0.01075	53.48	0.01083	53.48	0.02788	53.48	0.01043
	53.5	0.00456	53.5	0.00834	53.5	0.01155	53.5	0.02634	53.5	0.01023
	53.52	0.00371	53.52	0.00925	53.52	0.01076	53.52	0.02443	53.52	0.00949
	53.54	0.00447	53.54	0.01024	53.54	0.01029	53.54	0.0269	53.54	0.01115
	53.56	0.00544	53.56	0.00777	53.56	0.01111	53.56	0.02687	53.56	0.01005
	53.58	0.00515	53.58	0.00828	53.58	0.0121	53.58	0.02665	53.58	0.00873
	53.6	0.00479	53.6	0.00791	53.6	0.01165	53.6	0.02625	53.6	0.01039
	53.62	0.00407	53.62	0.00991	53.62	0.01165	53.62	0.02558	53.62	0.01135
	53.64	0.00394	53.64	0.00972	53.64	0.01072	53.64	0.02681	53.64	0.01079
	53.66	0.00462	53.66	0.00893	53.66	0.01271	53.66	0.02637	53.66	0.01059
	53.68	0.00393	53.68	0.01038	53.68	0.01088	53.68	0.02592	53.68	0.01075
	53.7	0.00501	53.7	0.00888	53.7	0.01032	53.7	0.02665	53.7	0.00929
	53.72	0.00447	53.72	0.00909	53.72	0.01014	53.72	0.02732	53.72	0.00891
	53.74	0.00347	53.74	0.01007	53.74	0.01215	53.74	0.02648	53.74	0.00933
	53.76	0.00512	53.76	0.00946	53.76	0.01292	53.76	0.02662	53.76	0.01155
	53.78	0.00447	53.78	0.01058	53.78	0.0115	53.78	0.02594	53.78	0.01037
	53.8	0.00488	53.8	0.00865	53.8	0.01067	53.8	0.02637	53.8	0.00909
	53.82	0.00379	53.82	0.01044	53.82	0.0105	53.82	0.02432	53.82	0.0088
	53.84	0.00532	53.84	0.01026	53.84	0.01173	53.84	0.02558	53.84	0.00891
	53.86	0.00436	53.86	0.00995	53.86	0.01036	53.86	0.0283	53.86	0.00938
	53.88	0.0033	53.88	0.01059	53.88	0.01103	53.88	0.02709	53.88	0.00969
	53.9	0.00475	53.9	0.0103	53.9	0.01129	53.9	0.02628	53.9	0.00947
	53.92	0.00404	53.92	0.00937	53.92	0.01124	53.92	0.02659	53.92	0.01131
	53.94	0.00435	53.94	0.00951	53.94	0.01263	53.94	0.0269	53.94	0.00933
	53.96	0.00433	53.96	0.00888	53.96	0.01018	53.96	0.02589	53.96	0.00933
	53.98	0.00478	53.98	0.0086	53.98	0.01014	53.98	0.02558	53.98	0.01111
	54	0.00365	54	0.00876	54	0.01109	54	0.02594	54	0.00974
	54.02	0.0041	54.02	0.00876	54.02	0.0109	54.02	0.02701	54.02	0.00924
	54.04	0.0039	54.04	0.00918	54.04	0.01018	54.04	0.02617	54.04	0.00938
	54.06	0.00353	54.06	0.01016	54.06	0.01279	54.06	0.02709	54.06	0.00949
	54.08	0.00359	54.08	0.00818	54.08	0.01192	54.08	0.02555	54.08	0.01144
	54.1	0.00456	54.1	0.00865	54.1	0.01104	54.1	0.02572	54.1	0.0105
	54.12	0.0039	54.12	0.00697	54.12	0.01137	54.12	0.02883	54.12	0.00871
	54.14	0.00418	54.14	0.00846	54.14	0.01016	54.14	0.02659	54.14	0.01097
	54.16	0.0037	54.16	0.00956	54.16	0.01088	54.16	0.02687	54.16	0.01034
	54.18	0.00345	54.18	0.00841	54.18	0.0106	54.18	0.02317	54.18	0.00974
	54.2	0.00431	54.2	0.00856	54.2	0.0099	54.2	0.02707	54.2	0.01111
	54.22	0.00376	54.22	0.00762	54.22	0.01014	54.22	0.02443	54.22	0.01019
	54.24	0.00421	54.24	0.00944	54.24	0.01047	54.24	0.02328	54.24	0.00904
	54.26	0.00433	54.26	0.01084	54.26	0.01037	54.26	0.02617	54.26	0.00884
	54.28	0.00431	54.28	0.00954	54.28	0.01086	54.28	0.02631	54.28	0.00956
	54.3	0.00464	54.3	0.00958	54.3	0.01052	54.3	0.026	54.3	0.00913
	54.32	0.00373	54.32	0.00954	54.32	0.00941	54.32	0.02457	54.32	0.01297
	54.34	0.0033	54.34	0.00944	54.34	0.01121	54.34	0.02715	54.34	0.00938
	54.36	0.00328	54.36	0.0097	54.36	0.01045	54.36	0.02499	54.36	0.00884
	54.38	0.00327	54.38	0.00937	54.38	0.01121	54.38	0.02541	54.38	0.00837
	54.4	0.00444	54.4	0.00909	54.4	0.00897	54.4	0.02446	54.4	0.00965
	54.42	0.00404	54.42	0.00821	54.42	0.01013	54.42	0.02676	54.42	0.00864
	54.44	0.00473	54.44	0.00799	54.44	0.01068	54.44	0.02438	54.44	0.00956
	54.46	0.00297	54.46	0.00777	54.46	0.01086	54.46	0.02309	54.46	0.01034
	54.48	0.00425	54.48	0.01035	54.48	0.01	54.48	0.02524	54.48	0.00891
	54.5	0.00344	54.5	0.00967	54.5	0.01057	54.5	0.02457	54.5	0.00801
	54.52	0.00347	54.52	0.00967	54.52	0.01073	54.52	0.02726	54.52	0.009
	54.54	0.0033	54.54	0.00883	54.54	0.0101	54.54	0.02342	54.54	0.01021
	54.56	0.00487	54.56	0.00947	54.56	0.01152	54.56	0.02625	54.56	0.00996
	54.58	0.00334	54.58	0.00893	54.58	0.01155	54.58	0.02337	54.58	0.00992
	54.6	0.00407	54.6	0.00863	54.6	0.01116	54.6	0.02536	54.6	0.00915
	54.62	0.00427	54.62	0.00813	54.62	0.01039	54.62	0.02432	54.62	0.01097
	54.64	0.00385	54.64	0.00946	54.64	0.01119	54.64	0.02466	54.64	0.01012
	54.66	0.00404	54.66	0.00879	54.66	0.01222	54.66	0.02575	54.66	0.01028
	54.68	0.00421	54.68	0.00902	54.68	0.01003	54.68	0.02443	54.68	0.00895
	54.7	0.0037	54.7	0.00914	54.7	0.01052	54.7	0.02707	54.7	0.00985
	54.72	0.00357	54.72	0.01068	54.72	0.01139	54.72	0.02771	54.72	0.00857
	54.74	0.00385	54.74	0.00926	54.74	0.01059	54.74	0.02289	54.74	0.00853
	54.76	0.00396	54.76	0.00923	54.76	0.01073	54.76	0.02494	54.76	0.00781
	54.78	0.00351	54.78	0.00914	54.78	0.01014	54.78	0.02589	54.78	0.00904
	54.8	0.00368	54.8	0.00763	54.8	0.01086	54.8	0.02628	54.8	0.00983
	54.82	0.00408	54.82	0.008	54.82	0.01199	54.82	0.02272	54.82	0.0107
	54.84	0.00376	54.84	0.00776	54.84	0.01152	54.84	0.02468	54.84	0.01037
	54.86	0.00444	54.86	0.00835	54.86	0.01116	54.86	0.02653	54.86	0.00913
	54.88	0.0035	54.88	0.00911	54.88	0.01072	54.88	0.02536	54.88	0.00814
	54.9	0.00356	54.9	0.00905	54.9	0.01106	54.9	0.0255	54.9	0.00837
	54.92	0.00353	54.92	0.0094	54.92	0.00982	54.92	0.02628	54.92	0.00945
	54.94	0.00519	54.94	0.00869	54.94	0.01072	54.94	0.02261	54.94	0.00832
	54.96	0.00345	54.96	0.00842	54.96	0.01143	54.96	0.02208	54.96	0.00812
	54.98	0.00334	54.98	0.00897	54.98	0.01073	54.98	0.02326	54.98	0.01001
	55	0.00405	55	0.00891	55	0.01111	55	0.02432	55	0.01028
	55.02	0.00408	55.02	0.00912	55.02	0.01029	55.02	0.02471	55.02	0.01014
	55.04	0.00385	55.04	0.00891	55.04	0.01135	55.04	0.02457	55.04	0.00909
	55.06	0.00282	55.06	0.00777	55.06	0.01106	55.06	0.02544	55.06	0.00911
	55.08	0.00364	55.08	0.00804	55.08	0.01181	55.08	0.02648	55.08	0.01039
	55.1	0.00294	55.1	0.0082	55.1	0.0115	55.1	0.02337	55.1	0.00848
	55.12	0.00479	55.12	0.00811	55.12	0.0117	55.12	0.02544	55.12	0.00893
	55.14	0.0033	55.14	0.00923	55.14	0.01155	55.14	0.02611	55.14	0.00904
	55.16	0.00364	55.16	0.00756	55.16	0.01227	55.16	0.02508	55.16	0.00942
	55.18	0.00391	55.18	0.00877	55.18	0.01078	55.18	0.02482	55.18	0.01025
	55.2	0.00458	55.2	0.00748	55.2	0.01031	55.2	0.02536	55.2	0.00853
	55.22	0.0035	55.22	0.00834	55.22	0.01135	55.22	0.02589	55.22	0.01014
	55.24	0.00451	55.24	0.00825	55.24	0.01106	55.24	0.02435	55.24	0.01151
	55.26	0.00321	55.26	0.00855	55.26	0.01027	55.26	0.02645	55.26	0.0083
	55.28	0.00373	55.28	0.00849	55.28	0.01088	55.28	0.02667	55.28	0.00942
	55.3	0.00373	55.3	0.00907	55.3	0.01158	55.3	0.0262	55.3	0.00817
	55.32	0.00407	55.32	0.00788	55.32	0.01191	55.32	0.0258	55.32	0.01072
	55.34	0.00359	55.34	0.00834	55.34	0.01188	55.34	0.02684	55.34	0.0101
	55.36	0.00333	55.36	0.00806	55.36	0.01098	55.36	0.02351	55.36	0.00859
	55.38	0.00385	55.38	0.00742	55.38	0.0109	55.38	0.02547	55.38	0.00915
	55.4	0.00373	55.4	0.0079	55.4	0.01121	55.4	0.02614	55.4	0.01075
	55.42	0.00388	55.42	0.00777	55.42	0.0105	55.42	0.0255	55.42	0.00913
	55.44	0.00394	55.44	0.00732	55.44	0.01202	55.44	0.0258	55.44	0.00915
	55.46	0.00365	55.46	0.00963	55.46	0.01029	55.46	0.0246	55.46	0.00974
	55.48	0.0037	55.48	0.00944	55.48	0.01093	55.48	0.0258	55.48	0.01086
	55.5	0.00331	55.5	0.00886	55.5	0.01184	55.5	0.02359	55.5	0.00931
	55.52	0.00381	55.52	0.00963	55.52	0.01194	55.52	0.02401	55.52	0.01019
	55.54	0.00276	55.54	0.00679	55.54	0.01062	55.54	0.02477	55.54	0.00918
	55.56	0.00402	55.56	0.00933	55.56	0.01121	55.56	0.02547	55.56	0.00938
	55.58	0.0031	55.58	0.00837	55.58	0.01096	55.58	0.02499	55.58	0.00989
	55.6	0.00285	55.6	0.00953	55.6	0.01184	55.6	0.02614	55.6	0.00929
	55.62	0.0035	55.62	0.0087	55.62	0.01176	55.62	0.02222	55.62	0.0098
	55.64	0.00413	55.64	0.0065	55.64	0.01034	55.64	0.02572	55.64	0.00971
	55.66	0.00333	55.66	0.00862	55.66	0.01045	55.66	0.02239	55.66	0.01032
	55.68	0.00387	55.68	0.00739	55.68	0.00944	55.68	0.02292	55.68	0.00989
	55.7	0.00408	55.7	0.00763	55.7	0.01057	55.7	0.02524	55.7	0.00956
	55.72	0.00445	55.72	0.00688	55.72	0.01085	55.72	0.02337	55.72	0.00812
	55.74	0.00396	55.74	0.00802	55.74	0.00983	55.74	0.02435	55.74	0.00927
	55.76	0.00356	55.76	0.0082	55.76	0.01126	55.76	0.02471	55.76	0.0094
	55.78	0.00428	55.78	0.00723	55.78	0.01078	55.78	0.0237	55.78	0.01061
	55.8	0.0033	55.8	0.00797	55.8	0.01099	55.8	0.02538	55.8	0.00992
	55.82	0.00378	55.82	0.00753	55.82	0.0115	55.82	0.02295	55.82	0.00906
	55.84	0.00344	55.84	0.01016	55.84	0.01165	55.84	0.02183	55.84	0.00922
	55.86	0.00455	55.86	0.00802	55.86	0.01041	55.86	0.02135	55.86	0.00976
	55.88	0.00293	55.88	0.00956	55.88	0.01129	55.88	0.02362	55.88	0.01005
	55.9	0.00353	55.9	0.00893	55.9	0.01024	55.9	0.02538	55.9	0.00931
	55.92	0.00427	55.92	0.0083	55.92	0.01091	55.92	0.02149	55.92	0.00949
	55.94	0.00364	55.94	0.00643	55.94	0.01034	55.94	0.02788	55.94	0.01046
	55.96	0.00413	55.96	0.00813	55.96	0.00978	55.96	0.02359	55.96	0.00924
	55.98	0.00353	55.98	0.00806	55.98	0.0099	55.98	0.02177	55.98	0.01023
	56	0.00351	56	0.00667	56	0.01041	56	0.02466	56	0.009
	56.02	0.00348	56.02	0.00746	56.02	0.01068	56.02	0.02188	56.02	0.00938
	56.04	0.00373	56.04	0.00842	56.04	0.01021	56.04	0.02183	56.04	0.00826
	56.06	0.00468	56.06	0.00804	56.06	0.01096	56.06	0.02415	56.06	0.0085
	56.08	0.00364	56.08	0.00704	56.08	0.01021	56.08	0.02337	56.08	0.00803
	56.1	0.00436	56.1	0.00702	56.1	0.01098	56.1	0.02085	56.1	0.00976
	56.12	0.00307	56.12	0.00711	56.12	0.00961	56.12	0.02272	56.12	0.00871
	56.14	0.00381	56.14	0.00755	56.14	0.00992	56.14	0.02124	56.14	0.0096
	56.16	0.00288	56.16	0.00718	56.16	0.0108	56.16	0.0244	56.16	0.00812
	56.18	0.0033	56.18	0.00749	56.18	0.01036	56.18	0.02216	56.18	0.00951
	56.2	0.00431	56.2	0.00746	56.2	0.01059	56.2	0.02426	56.2	0.00805
	56.22	0.0037	56.22	0.00853	56.22	0.01109	56.22	0.02129	56.22	0.00929
	56.24	0.00305	56.24	0.00721	56.24	0.0106	56.24	0.02026	56.24	0.00841
	56.26	0.00313	56.26	0.00669	56.26	0.0101	56.26	0.02183	56.26	0.00767
	56.28	0.00333	56.28	0.0065	56.28	0.01008	56.28	0.02205	56.28	0.00866
	56.3	0.00259	56.3	0.00837	56.3	0.00846	56.3	0.0223	56.3	0.00891
	56.32	0.00305	56.32	0.00727	56.32	0.00863	56.32	0.02468	56.32	0.00819
	56.34	0.0037	56.34	0.00791	56.34	0.00978	56.34	0.02155	56.34	0.00902
	56.36	0.00302	56.36	0.00753	56.36	0.01073	56.36	0.02424	56.36	0.00985
	56.38	0.00342	56.38	0.0073	56.38	0.01086	56.38	0.01975	56.38	0.00971
	56.4	0.00305	56.4	0.00791	56.4	0.01018	56.4	0.02227	56.4	0.00817
	56.42	0.00333	56.42	0.00867	56.42	0.01014	56.42	0.02295	56.42	0.00844
	56.44	0.0033	56.44	0.00816	56.44	0.01152	56.44	0.02239	56.44	0.0074
	56.46	0.00399	56.46	0.00725	56.46	0.01054	56.46	0.0211	56.46	0.00837
	56.48	0.00284	56.48	0.008	56.48	0.01116	56.48	0.02202	56.48	0.0085
	56.5	0.00381	56.5	0.00735	56.5	0.01003	56.5	0.02258	56.5	0.00841
	56.52	0.00424	56.52	0.00697	56.52	0.00866	56.52	0.01916	56.52	0.00902
	56.54	0.00267	56.54	0.00648	56.54	0.00877	56.54	0.01852	56.54	0.00835
	56.56	0.00263	56.56	0.007	56.56	0.01006	56.56	0.02219	56.56	0.00826
	56.58	0.00362	56.58	0.00653	56.58	0.00925	56.58	0.02194	56.58	0.00868
	56.6	0.00322	56.6	0.00641	56.6	0.00933	56.6	0.023	56.6	0.00992
	56.62	0.00227	56.62	0.00622	56.62	0.00954	56.62	0.02017	56.62	0.00897
	56.64	0.0025	56.64	0.00667	56.64	0.01036	56.64	0.02202	56.64	0.00855
	56.66	0.00321	56.66	0.00695	56.66	0.01018	56.66	0.02026	56.66	0.00931
	56.68	0.00307	56.68	0.00685	56.68	0.01096	56.68	0.02314	56.68	0.00996
	56.7	0.00341	56.7	0.008	56.7	0.00978	56.7	0.02359	56.7	0.00709
	56.72	0.00259	56.72	0.00718	56.72	0.00933	56.72	0.02227	56.72	0.00897
	56.74	0.00357	56.74	0.00679	56.74	0.00957	56.74	0.02006	56.74	0.00884
	56.76	0.00402	56.76	0.00683	56.76	0.00961	56.76	0.01953	56.76	0.00947
	56.78	0.00356	56.78	0.00809	56.78	0.01013	56.78	0.02065	56.78	0.00857
	56.8	0.0029	56.8	0.00648	56.8	0.00998	56.8	0.02132	56.8	0.00922
	56.82	0.00233	56.82	0.00629	56.82	0.00872	56.82	0.02141	56.82	0.00891
	56.84	0.00265	56.84	0.00783	56.84	0.00956	56.84	0.02152	56.84	0.0085
	56.86	0.00257	56.86	0.00672	56.86	0.0097	56.86	0.02194	56.86	0.00983
	56.88	0.0025	56.88	0.00625	56.88	0.00768	56.88	0.02129	56.88	0.00819
	56.9	0.0028	56.9	0.0062	56.9	0.00884	56.9	0.02152	56.9	0.00805
	56.92	0.0023	56.92	0.00732	56.92	0.00872	56.92	0.02202	56.92	0.00971
	56.94	0.00331	56.94	0.00657	56.94	0.00895	56.94	0.01967	56.94	0.00814
	56.96	0.00277	56.96	0.00709	56.96	0.00879	56.96	0.02062	56.96	0.00884
	56.98	0.00285	56.98	0.00734	56.98	0.00943	56.98	0.02216	56.98	0.00808
	57	0.00294	57	0.00686	57	0.00859	57	0.02269	57	0.00734
	57.02	0.00233	57.02	0.00727	57.02	0.00943	57.02	0.02216	57.02	0.00812
	57.04	0.00325	57.04	0.00797	57.04	0.00928	57.04	0.02328	57.04	0.00906
	57.06	0.00263	57.06	0.00648	57.06	0.0082	57.06	0.02155	57.06	0.00949
	57.08	0.00354	57.08	0.00818	57.08	0.00845	57.08	0.01964	57.08	0.00938
	57.1	0.00277	57.1	0.00599	57.1	0.00812	57.1	0.0234	57.1	0.00848
	57.12	0.00251	57.12	0.00693	57.12	0.00841	57.12	0.02113	57.12	0.00823
	57.14	0.0033	57.14	0.00688	57.14	0.00827	57.14	0.01942	57.14	0.00707
	57.16	0.00174	57.16	0.00765	57.16	0.00943	57.16	0.02227	57.16	0.00779
	57.18	0.00285	57.18	0.00655	57.18	0.00843	57.18	0.02295	57.18	0.00945
	57.2	0.00273	57.2	0.00695	57.2	0.01042	57.2	0.02275	57.2	0.00779
	57.22	0.00169	57.22	0.00802	57.22	0.00967	57.22	0.02328	57.22	0.00731
	57.24	0.0029	57.24	0.00581	57.24	0.00807	57.24	0.02113	57.24	0.0077
	57.26	0.00311	57.26	0.00637	57.26	0.00993	57.26	0.02199	57.26	0.009
	57.28	0.00304	57.28	0.00709	57.28	0.00998	57.28	0.02132	57.28	0.00805
	57.3	0.00325	57.3	0.00714	57.3	0.01008	57.3	0.019	57.3	0.00864
	57.32	0.00228	57.32	0.00559	57.32	0.00885	57.32	0.02398	57.32	0.00933
	57.34	0.00308	57.34	0.0076	57.34	0.00711	57.34	0.02146	57.34	0.00877
	57.36	0.00182	57.36	0.00564	57.36	0.00877	57.36	0.02006	57.36	0.0081
	57.38	0.00263	57.38	0.00714	57.38	0.00928	57.38	0.01897	57.38	0.00758
	57.4	0.00362	57.4	0.00616	57.4	0.00961	57.4	0.01987	57.4	0.00819
	57.42	0.0026	57.42	0.0056	57.42	0.00833	57.42	0.02087	57.42	0.00888
	57.44	0.00247	57.44	0.00693	57.44	0.00876	57.44	0.01827	57.44	0.00648
	57.46	0.0025	57.46	0.0069	57.46	0.00805	57.46	0.0197	57.46	0.00848
	57.48	0.00213	57.48	0.00588	57.48	0.00836	57.48	0.02009	57.48	0.00884
	57.5	0.00242	57.5	0.00725	57.5	0.00833	57.5	0.01978	57.5	0.00705
	57.52	0.00228	57.52	0.00772	57.52	0.00944	57.52	0.02076	57.52	0.00853
	57.54	0.00331	57.54	0.00693	57.54	0.00846	57.54	0.01908	57.54	0.00617
	57.56	0.00242	57.56	0.0077	57.56	0.00861	57.56	0.01958	57.56	0.00956
	57.58	0.00308	57.58	0.00632	57.58	0.00988	57.58	0.01978	57.58	0.00823
	57.6	0.00279	57.6	0.00737	57.6	0.0081	57.6	0.01989	57.6	0.00754
	57.62	0.00341	57.62	0.007	57.62	0.00889	57.62	0.02132	57.62	0.00749
	57.64	0.00219	57.64	0.00688	57.64	0.00882	57.64	0.01992	57.64	0.00882
	57.66	0.0031	57.66	0.00632	57.66	0.00925	57.66	0.01956	57.66	0.00749
	57.68	0.00208	57.68	0.0065	57.68	0.01034	57.68	0.02093	57.68	0.0079
	57.7	0.00231	57.7	0.00623	57.7	0.00952	57.7	0.01987	57.7	0.00828
	57.72	0.00299	57.72	0.00685	57.72	0.00898	57.72	0.02099	57.72	0.00727
	57.74	0.00273	57.74	0.00653	57.74	0.00947	57.74	0.01877	57.74	0.0077
	57.76	0.00305	57.76	0.00637	57.76	0.00802	57.76	0.02104	57.76	0.0083
	57.78	0.00265	57.78	0.00665	57.78	0.0091	57.78	0.01953	57.78	0.00749
	57.8	0.00319	57.8	0.00693	57.8	0.00975	57.8	0.02115	57.8	0.00729
	57.82	0.0024	57.82	0.00583	57.82	0.00838	57.82	0.01998	57.82	0.00855
	57.84	0.00222	57.84	0.00581	57.84	0.00833	57.84	0.02124	57.84	0.0085
	57.86	0.00297	57.86	0.00613	57.86	0.00784	57.86	0.02283	57.86	0.00705
	57.88	0.00253	57.88	0.007	57.88	0.00879	57.88	0.01807	57.88	0.00774
	57.9	0.00219	57.9	0.00737	57.9	0.00959	57.9	0.01975	57.9	0.00774
	57.92	0.00267	57.92	0.00774	57.92	0.00876	57.92	0.02202	57.92	0.00855
	57.94	0.00263	57.94	0.00585	57.94	0.00964	57.94	0.01916	57.94	0.00841
	57.96	0.00186	57.96	0.00622	57.96	0.00725	57.96	0.02127	57.96	0.00823
	57.98	0.00253	57.98	0.00723	57.98	0.00807	57.98	0.01919	57.98	0.0081
	58	0.00274	58	0.00807	58	0.00773	58	0.0209	58	0.0092
	58.02	0.00213	58.02	0.00622	58.02	0.0082	58.02	0.01953	58.02	0.00862
	58.04	0.00185	58.04	0.00769	58.04	0.00943	58.04	0.02143	58.04	0.00805
	58.06	0.00203	58.06	0.00707	58.06	0.00879	58.06	0.0209	58.06	0.00837
	58.08	0.00313	58.08	0.0073	58.08	0.0088	58.08	0.0202	58.08	0.00734
	58.1	0.00291	58.1	0.00762	58.1	0.00864	58.1	0.01984	58.1	0.00702
	58.12	0.00194	58.12	0.00756	58.12	0.00938	58.12	0.02141	58.12	0.009
	58.14	0.00248	58.14	0.00851	58.14	0.0106	58.14	0.019	58.14	0.00862
	58.16	0.00314	58.16	0.00686	58.16	0.0084	58.16	0.01852	58.16	0.0077
	58.18	0.00253	58.18	0.00706	58.18	0.00841	58.18	0.02076	58.18	0.00774
	58.2	0.00225	58.2	0.00485	58.2	0.00915	58.2	0.02037	58.2	0.00884
	58.22	0.00196	58.22	0.00613	58.22	0.00879	58.22	0.02085	58.22	0.0081
	58.24	0.00288	58.24	0.00651	58.24	0.009	58.24	0.01972	58.24	0.00709
	58.26	0.00183	58.26	0.00648	58.26	0.00776	58.26	0.01858	58.26	0.00902
	58.28	0.0024	58.28	0.00594	58.28	0.00864	58.28	0.02073	58.28	0.009
	58.3	0.00191	58.3	0.00674	58.3	0.01013	58.3	0.01866	58.3	0.0066
	58.32	0.00316	58.32	0.00662	58.32	0.0082	58.32	0.02115	58.32	0.00884
	58.34	0.00248	58.34	0.00601	58.34	0.00864	58.34	0.02043	58.34	0.00913
	58.36	0.00262	58.36	0.00604	58.36	0.009	58.36	0.01827	58.36	0.00731
	58.38	0.00342	58.38	0.00746	58.38	0.0084	58.38	0.02006	58.38	0.00745
	58.4	0.00262	58.4	0.00576	58.4	0.00871	58.4	0.02076	58.4	0.00756
	58.42	0.00317	58.42	0.00784	58.42	0.00809	58.42	0.02124	58.42	0.0094
	58.44	0.00227	58.44	0.00583	58.44	0.00864	58.44	0.01944	58.44	0.00731
	58.46	0.00239	58.46	0.00616	58.46	0.00874	58.46	0.01916	58.46	0.00864
	58.48	0.00257	58.48	0.0065	58.48	0.00954	58.48	0.01888	58.48	0.00772
	58.5	0.00219	58.5	0.00618	58.5	0.00858	58.5	0.01835	58.5	0.00911
	58.52	0.0025	58.52	0.00716	58.52	0.00729	58.52	0.01902	58.52	0.00727
	58.54	0.00251	58.54	0.00714	58.54	0.00805	58.54	0.01746	58.54	0.00859
	58.56	0.00256	58.56	0.0073	58.56	0.00814	58.56	0.01995	58.56	0.00691
	58.58	0.00271	58.58	0.00793	58.58	0.00755	58.58	0.01863	58.58	0.00727
	58.6	0.00268	58.6	0.00644	58.6	0.00831	58.6	0.02121	58.6	0.00918
	58.62	0.00354	58.62	0.00524	58.62	0.00766	58.62	0.01939	58.62	0.00779
	58.64	0.00313	58.64	0.00699	58.64	0.00877	58.64	0.01838	58.64	0.00857
	58.66	0.00197	58.66	0.00788	58.66	0.00799	58.66	0.01863	58.66	0.0077
	58.68	0.00307	58.68	0.00527	58.68	0.00773	58.68	0.02104	58.68	0.00882
	58.7	0.00219	58.7	0.00552	58.7	0.008	58.7	0.0186	58.7	0.00915
	58.72	0.00208	58.72	0.00755	58.72	0.00787	58.72	0.02216	58.72	0.00785
	58.74	0.00242	58.74	0.0066	58.74	0.00823	58.74	0.02031	58.74	0.00749
	58.76	0.00362	58.76	0.00716	58.76	0.00743	58.76	0.01757	58.76	0.00817
	58.78	0.00341	58.78	0.00718	58.78	0.00784	58.78	0.0197	58.78	0.00859
	58.8	0.00208	58.8	0.00676	58.8	0.00848	58.8	0.02006	58.8	0.00877
	58.82	0.00171	58.82	0.0062	58.82	0.00845	58.82	0.02149	58.82	0.00814
	58.84	0.00136	58.84	0.00576	58.84	0.00874	58.84	0.0188	58.84	0.00783
	58.86	0.00297	58.86	0.00639	58.86	0.00931	58.86	0.02023	58.86	0.00835
	58.88	0.00219	58.88	0.00553	58.88	0.00853	58.88	0.01956	58.88	0.00592
	58.9	0.00208	58.9	0.00707	58.9	0.00818	58.9	0.019	58.9	0.00846
	58.92	0.00208	58.92	0.00573	58.92	0.00885	58.92	0.01681	58.92	0.00832
	58.94	0.0022	58.94	0.00658	58.94	0.00763	58.94	0.01684	58.94	0.00783
	58.96	0.00197	58.96	0.0063	58.96	0.00729	58.96	0.01964	58.96	0.00873
	58.98	0.00285	58.98	0.0062	58.98	0.00871	58.98	0.01779	58.98	0.00859
	59	0.00219	59	0.00567	59	0.00853	59	0.01995	59	0.00862
	59.02	0.00205	59.02	0.00632	59.02	0.00802	59.02	0.0188	59.02	0.007
	59.04	0.00197	59.04	0.00622	59.04	0.00789	59.04	0.01874	59.04	0.00722
	59.06	0.00253	59.06	0.00623	59.06	0.00796	59.06	0.01751	59.06	0.00745
	59.08	0.00274	59.08	0.00693	59.08	0.00676	59.08	0.01849	59.08	0.00561
	59.1	0.00247	59.1	0.00632	59.1	0.00812	59.1	0.01821	59.1	0.00814
	59.12	0.00313	59.12	0.00532	59.12	0.00779	59.12	0.01692	59.12	0.00653
	59.14	0.0027	59.14	0.00651	59.14	0.00649	59.14	0.0183	59.14	0.0079
	59.16	0.00239	59.16	0.00606	59.16	0.00756	59.16	0.01661	59.16	0.00682
	59.18	0.00257	59.18	0.00497	59.18	0.00715	59.18	0.01796	59.18	0.00796
	59.2	0.00179	59.2	0.00648	59.2	0.00828	59.2	0.01942	59.2	0.00893
	59.22	0.00223	59.22	0.00718	59.22	0.00701	59.22	0.01771	59.22	0.0074
	59.24	0.00203	59.24	0.00625	59.24	0.00732	59.24	0.02001	59.24	0.00711
	59.26	0.00251	59.26	0.00483	59.26	0.00817	59.26	0.01956	59.26	0.00702
	59.28	0.00216	59.28	0.00531	59.28	0.00856	59.28	0.016	59.28	0.00691
	59.3	0.00134	59.3	0.00532	59.3	0.00776	59.3	0.0165	59.3	0.00821
	59.32	0.00191	59.32	0.00382	59.32	0.00812	59.32	0.01647	59.32	0.00774
	59.34	0.00196	59.34	0.00497	59.34	0.00717	59.34	0.01678	59.34	0.00776
	59.36	0.0023	59.36	0.00552	59.36	0.00776	59.36	0.01872	59.36	0.00801
	59.38	0.0027	59.38	0.00587	59.38	0.00722	59.38	0.01762	59.38	0.00617
	59.4	0.00105	59.4	0.00653	59.4	0.00809	59.4	0.0165	59.4	0.0063
	59.42	0.00262	59.42	0.00616	59.42	0.00702	59.42	0.01852	59.42	0.0074
	59.44	0.00228	59.44	0.00569	59.44	0.00753	59.44	0.01633	59.44	0.00826
	59.46	0.0023	59.46	0.00713	59.46	0.00598	59.46	0.01849	59.46	0.00673
	59.48	0.00185	59.48	0.00464	59.48	0.00707	59.48	0.01788	59.48	0.00541
	59.5	0.00234	59.5	0.00552	59.5	0.00595	59.5	0.01824	59.5	0.00599
	59.52	0.00153	59.52	0.00587	59.52	0.00619	59.52	0.01754	59.52	0.00711
	59.54	0.00299	59.54	0.00499	59.54	0.00617	59.54	0.01774	59.54	0.00666
	59.56	0.0025	59.56	0.00447	59.56	0.00725	59.56	0.01726	59.56	0.00835
	59.58	0.00242	59.58	0.0044	59.58	0.00655	59.58	0.01936	59.58	0.0068
	59.6	0.00183	59.6	0.00489	59.6	0.00585	59.6	0.01891	59.6	0.0083
	59.62	0.00203	59.62	0.00478	59.62	0.0065	59.62	0.01653	59.62	0.0077
	59.64	0.00299	59.64	0.00641	59.64	0.00557	59.64	0.01603	59.64	0.0066
	59.66	0.00288	59.66	0.00459	59.66	0.00738	59.66	0.01972	59.66	0.00756
	59.68	0.00223	59.68	0.00492	59.68	0.00693	59.68	0.01807	59.68	0.00577
	59.7	0.00199	59.7	0.00571	59.7	0.00802	59.7	0.01706	59.7	0.00552
	59.72	0.00188	59.72	0.00426	59.72	0.0068	59.72	0.01687	59.72	0.00657
	59.74	0.00197	59.74	0.00471	59.74	0.00639	59.74	0.01762	59.74	0.00774
	59.76	0.00334	59.76	0.00518	59.76	0.00715	59.76	0.01841	59.76	0.00669
	59.78	0.00279	59.78	0.00524	59.78	0.0065	59.78	0.01869	59.78	0.00713
	59.8	0.00262	59.8	0.00567	59.8	0.00608	59.8	0.02138	59.8	0.0066
	59.82	0.00342	59.82	0.00469	59.82	0.00639	59.82	0.02054	59.82	0.0072
	59.84	0.00271	59.84	0.00487	59.84	0.00657	59.84	0.01967	59.84	0.00673
	59.86	0.00342	59.86	0.0045	59.86	0.00631	59.86	0.01807	59.86	0.00774
	59.88	0.00206	59.88	0.00567	59.88	0.00665	59.88	0.02068	59.88	0.0053
	59.9	0.00327	59.9	0.00657	59.9	0.00789	59.9	0.02012	59.9	0.0081
	59.92	0.0026	59.92	0.00536	59.92	0.00582	59.92	0.02026	59.92	0.0083
	59.94	0.00257	59.94	0.00431	59.94	0.00582	59.94	0.01894	59.94	0.00747
	59.96	0.00237	59.96	0.00553	59.96	0.00691	59.96	0.02051	59.96	0.00754
	59.98	0.00433	59.98	0.00475	59.98	0.00691	59.98	0.02015	59.98	0.00902
	60	0.00354	60	0.00578	60	0.00609	60	0.02157	60	0.00743
	60.02	0.00321	60.02	0.00629	60.02	0.00603	60.02	0.02062	60.02	0.00823
	60.04	0.00248	60.04	0.00503	60.04	0.00704	60.04	0.02275	60.04	0.00731
	60.06	0.00291	60.06	0.0052	60.06	0.00632	60.06	0.02115	60.06	0.00693
	60.08	0.00394	60.08	0.00587	60.08	0.00671	60.08	0.02152	60.08	0.0083
	60.1	0.0024	60.1	0.00616	60.1	0.00779	60.1	0.01933	60.1	0.00785
	60.12	0.00279	60.12	0.00552	60.12	0.00689	60.12	0.0232	60.12	0.0079
	60.14	0.0028	60.14	0.00566	60.14	0.00745	60.14	0.02177	60.14	0.00747
	60.16	0.00267	60.16	0.00447	60.16	0.00613	60.16	0.02326	60.16	0.00781
	60.18	0.0031	60.18	0.00555	60.18	0.00761	60.18	0.02241	60.18	0.00758
	60.2	0.00344	60.2	0.00538	60.2	0.00655	60.2	0.02281	60.2	0.00859
	60.22	0.00287	60.22	0.00522	60.22	0.00634	60.22	0.02247	60.22	0.00781
	60.24	0.00359	60.24	0.00429	60.24	0.00658	60.24	0.01886	60.24	0.00711
	60.26	0.00211	60.26	0.00532	60.26	0.00554	60.26	0.01925	60.26	0.00693
	60.28	0.00214	60.28	0.0048	60.28	0.00671	60.28	0.01995	60.28	0.00648
	60.3	0.00225	60.3	0.0045	60.3	0.00681	60.3	0.02129	60.3	0.00765
	60.32	0.00205	60.32	0.00475	60.32	0.00666	60.32	0.02166	60.32	0.00725
	60.34	0.00288	60.34	0.00651	60.34	0.00693	60.34	0.01914	60.34	0.00799
	60.36	0.00308	60.36	0.00513	60.36	0.00742	60.36	0.02185	60.36	0.0066
	60.38	0.00216	60.38	0.00522	60.38	0.00647	60.38	0.01916	60.38	0.00713
	60.4	0.00237	60.4	0.00461	60.4	0.00694	60.4	0.0195	60.4	0.00559
	60.42	0.00277	60.42	0.00375	60.42	0.00629	60.42	0.02099	60.42	0.00624
	60.44	0.00217	60.44	0.00438	60.44	0.00601	60.44	0.01748	60.44	0.00615
	60.46	0.00149	60.46	0.00434	60.46	0.00551	60.46	0.01813	60.46	0.00689
	60.48	0.00217	60.48	0.00433	60.48	0.0058	60.48	0.01734	60.48	0.0053
	60.5	0.00169	60.5	0.00489	60.5	0.00549	60.5	0.01734	60.5	0.00606
	60.52	0.002	60.52	0.00345	60.52	0.00748	60.52	0.01549	60.52	0.00563
	60.54	0.00188	60.54	0.00462	60.54	0.00562	60.54	0.01642	60.54	0.00586
	60.56	0.001	60.56	0.00396	60.56	0.00578	60.56	0.01869	60.56	0.00662
	60.58	0.0016	60.58	0.00378	60.58	0.00568	60.58	0.01656	60.58	0.00792
	60.6	0.00213	60.6	0.00399	60.6	0.00544	60.6	0.01435	60.6	0.00639
	60.62	0.0018	60.62	0.00538	60.62	0.00637	60.62	0.01746	60.62	0.0055
	60.64	0.00227	60.64	0.0039	60.64	0.00485	60.64	0.01723	60.64	0.00572
	60.66	0.00213	60.66	0.0044	60.66	0.00681	60.66	0.01395	60.66	0.00671
	60.68	0.0014	60.68	0.00359	60.68	0.00689	60.68	0.01678	60.68	0.00601
	60.7	0.0016	60.7	0.00417	60.7	0.00461	60.7	0.01577	60.7	0.00617
	60.72	0.00183	60.72	0.00382	60.72	0.00568	60.72	0.01661	60.72	0.00559
	60.74	0.0016	60.74	0.00334	60.74	0.00484	60.74	0.01493	60.74	0.00541
	60.76	0.00193	60.76	0.00396	60.76	0.00544	60.76	0.01339	60.76	0.00536
	60.78	0.00137	60.78	0.00322	60.78	0.00573	60.78	0.01594	60.78	0.00473
	60.8	0.00177	60.8	0.00397	60.8	0.00449	60.8	0.0146	60.8	0.00805
	60.82	0.0026	60.82	0.0041	60.82	0.00568	60.82	0.01202	60.82	0.00644
	60.84	0.00122	60.84	0.00462	60.84	0.00604	60.84	0.01429	60.84	0.00675
	60.86	0.00154	60.86	0.0042	60.86	0.00621	60.86	0.01421	60.86	0.00556
	60.88	0.00233	60.88	0.0041	60.88	0.00684	60.88	0.01443	60.88	0.00527
	60.9	0.000493052	60.9	0.00362	60.9	0.00528	60.9	0.01188	60.9	0.00758
	60.92	0.000986197	60.92	0.00278	60.92	0.00444	60.92	0.01353	60.92	0.00633
	60.94	0.00162	60.94	0.00429	60.94	0.00421	60.94	0.0114	60.94	0.00514
	60.96	0.00217	60.96	0.00455	60.96	0.00526	60.96	0.01353	60.96	0.00478
	60.98	0.00149	60.98	0.00364	60.98	0.00475	60.98	0.01681	60.98	0.00693
	61	0.0018	61	0.00327	61	0.00466	61	0.0153	61	0.00476
	61.02	0.00211	61.02	0.00394	61.02	0.00606	61.02	0.01563	61.02	0.00563
	61.04	0.000801291	61.04	0.00319	61.04	0.00624	61.04	0.01168	61.04	0.00547
	61.06	0.0012	61.06	0.00476	61.06	0.00462	61.06	0.01513	61.06	0.00476
	61.08	0.00245	61.08	0.00317	61.08	0.006	61.08	0.01418	61.08	0.00599
	61.1	0.000878304	61.1	0.00494	61.1	0.0056	61.1	0.01182	61.1	0.00552
	61.12	0.000909091	61.12	0.0039	61.12	0.00466	61.12	0.01435	61.12	0.0048
	61.14	0.00109	61.14	0.0039	61.14	0.00586	61.14	0.01429	61.14	0.0057
	61.16	0.00214	61.16	0.00301	61.16	0.00515	61.16	0.01292	61.16	0.00621
	61.18	0.00199	61.18	0.00408	61.18	0.00449	61.18	0.0132	61.18	0.00451
	61.2	0.00105	61.2	0.00327	61.2	0.00627	61.2	0.01499	61.2	0.00516
	61.22	0.00112	61.22	0.00313	61.22	0.0042	61.22	0.01527	61.22	0.00615
	61.24	0.00102	61.24	0.00412	61.24	0.00384	61.24	0.0135	61.24	0.00579
	61.26	0.00163	61.26	0.0032	61.26	0.00498	61.26	0.0121	61.26	0.00476
	61.28	0.00112	61.28	0.00219	61.28	0.00515	61.28	0.01306	61.28	0.00597
	61.3	0.00205	61.3	0.00392	61.3	0.00554	61.3	0.01096	61.3	0.00525
	61.32	0.00137	61.32	0.00431	61.32	0.00428	61.32	0.01608	61.32	0.00554
	61.34	0.00165	61.34	0.00322	61.34	0.00492	61.34	0.01432	61.34	0.00498
	61.36	0.00102	61.36	0.00355	61.36	0.00533	61.36	0.01404	61.36	0.00523
	61.38	0.00242	61.38	0.00397	61.38	0.00554	61.38	0.01465	61.38	0.00516
	61.4	0.00148	61.4	0.00303	61.4	0.00452	61.4	0.01376	61.4	0.00381
	61.42	0.000847517	61.42	0.0034	61.42	0.00585	61.42	0.01653	61.42	0.0061
	61.44	0.00165	61.44	0.00329	61.44	0.00608	61.44	0.01384	61.44	0.00426
	61.46	0.00182	61.46	0.00278	61.46	0.00582	61.46	0.01294	61.46	0.0053
	61.48	0.00245	61.48	0.00235	61.48	0.005	61.48	0.01395	61.48	0.00675
	61.5	0.00166	61.5	0.00478	61.5	0.00567	61.5	0.01244	61.5	0.00471
	61.52	0.00116	61.52	0.00362	61.52	0.00524	61.52	0.01138	61.52	0.0061
	61.54	0.00185	61.54	0.00296	61.54	0.00454	61.54	0.01393	61.54	0.00422
	61.56	0.000724185	61.56	0.00433	61.56	0.00436	61.56	0.01306	61.56	0.00527
	61.58	0.00143	61.58	0.0035	61.58	0.00531	61.58	0.01421	61.58	0.00292
	61.6	0.00109	61.6	0.00385	61.6	0.00431	61.6	0.01401	61.6	0.00554
	61.62	0.00148	61.62	0.00376	61.62	0.00431	61.62	0.01364	61.62	0.00312
	61.64	0.000893744	61.64	0.00452	61.64	0.00464	61.64	0.01359	61.64	0.00525
	61.66	0.00182	61.66	0.00389	61.66	0.00384	61.66	0.01115	61.66	0.00512
	61.68	0.000785851	61.68	0.00457	61.68	0.00413	61.68	0.01404	61.68	0.00397
	61.7	0.00159	61.7	0.0034	61.7	0.0047	61.7	0.01393	61.7	0.00446
	61.72	0.0014	61.72	0.00405	61.72	0.0059	61.72	0.01421	61.72	0.00545
	61.74	0.00179	61.74	0.00429	61.74	0.00564	61.74	0.01275	61.74	0.0055
	61.76	0.00173	61.76	0.00296	61.76	0.00518	61.76	0.01328	61.76	0.00476
	61.78	0.00213	61.78	0.00184	61.78	0.00493	61.78	0.01398	61.78	0.00516
	61.8	0.00205	61.8	0.00319	61.8	0.00539	61.8	0.01373	61.8	0.00509
	61.82	0.00206	61.82	0.00352	61.82	0.00485	61.82	0.01121	61.82	0.0046
	61.84	0.00176	61.84	0.00406	61.84	0.00464	61.84	0.01233	61.84	0.00662
	61.86	0.000801291	61.86	0.00336	61.86	0.00511	61.86	0.01149	61.86	0.0044
	61.88	0.00131	61.88	0.00294	61.88	0.00551	61.88	0.01261	61.88	0.00547
	61.9	0.00137	61.9	0.00413	61.9	0.00451	61.9	0.01247	61.9	0.00527
	61.92	0.00239	61.92	0.00329	61.92	0.00452	61.92	0.01177	61.92	0.00381
	61.94	0.000893744	61.94	0.00452	61.94	0.00381	61.94	0.01174	61.94	0.00498
	61.96	0.00176	61.96	0.00294	61.96	0.00498	61.96	0.01334	61.96	0.00424
	61.98	0.00183	61.98	0.00336	61.98	0.00497	61.98	0.01255	61.98	0.00406
	62	0.000755064	62	0.00452	62	0.00454	62	0.01205	62	0.00561
	62.02	0.00145	62.02	0.00473	62.02	0.00528	62.02	0.01364	62.02	0.00489
	62.04	0.0012	62.04	0.00266	62.04	0.00552	62.04	0.01191	62.04	0.0057
	62.06	0.00194	62.06	0.00284	62.06	0.00493	62.06	0.01328	62.06	0.0053
	62.08	0.000785851	62.08	0.00235	62.08	0.00531	62.08	0.01261	62.08	0.00559
	62.1	0.00129	62.1	0.00338	62.1	0.00461	62.1	0.0123	62.1	0.00583
	62.12	0.00125	62.12	0.00352	62.12	0.0049	62.12	0.01157	62.12	0.00521
	62.14	0.00143	62.14	0.00313	62.14	0.00366	62.14	0.01129	62.14	0.00554
	62.16	0.00165	62.16	0.00345	62.16	0.00446	62.16	0.01283	62.16	0.00361
	62.18	0.000986197	62.18	0.00334	62.18	0.00467	62.18	0.01507	62.18	0.00467
	62.2	0.00188	62.2	0.00231	62.2	0.00472	62.2	0.01272	62.2	0.00422
	62.22	0.00136	62.22	0.00275	62.22	0.00591	62.22	0.01331	62.22	0.00471
	62.24	0.0023	62.24	0.00389	62.24	0.00635	62.24	0.01367	62.24	0.00536
	62.26	0.000662611	62.26	0.00292	62.26	0.00435	62.26	0.0153	62.26	0.005
	62.28	0.00112	62.28	0.00426	62.28	0.00413	62.28	0.0135	62.28	0.00438
	62.3	0.0022	62.3	0.0038	62.3	0.00606	62.3	0.013	62.3	0.00541
	62.32	0.00165	62.32	0.00303	62.32	0.00582	62.32	0.01112	62.32	0.005
	62.34	0.00294	62.34	0.00362	62.34	0.00466	62.34	0.0102	62.34	0.00298
	62.36	0.0021	62.36	0.00419	62.36	0.00531	62.36	0.01238	62.36	0.00532
	62.38	0.00165	62.38	0.00257	62.38	0.00395	62.38	0.01401	62.38	0.0061
	62.4	0.000924531	62.4	0.00278	62.4	0.00515	62.4	0.01395	62.4	0.00276
	62.42	0.00142	62.42	0.00417	62.42	0.00505	62.42	0.01213	62.42	0.0053
	62.44	0.00253	62.44	0.00247	62.44	0.00394	62.44	0.01219	62.44	0.00471
	62.46	0.00149	62.46	0.0035	62.46	0.00439	62.46	0.01353	62.46	0.00572
	62.48	0.00223	62.48	0.00366	62.48	0.00479	62.48	0.01297	62.48	0.00599
	62.5	0.00133	62.5	0.00235	62.5	0.00533	62.5	0.01289	62.5	0.00494
	62.52	0.00179	62.52	0.00403	62.52	0.00585	62.52	0.01378	62.52	0.00545
	62.54	0.0014	62.54	0.00359	62.54	0.00467	62.54	0.0121	62.54	0.00606
	62.56	0.0023	62.56	0.00282	62.56	0.00565	62.56	0.01258	62.56	0.00521
	62.58	0.0019	62.58	0.0041	62.58	0.0048	62.58	0.01387	62.58	0.00494
	62.6	0.00174	62.6	0.00264	62.6	0.00425	62.6	0.01465	62.6	0.00381
	62.62	0.00243	62.62	0.00326	62.62	0.00616	62.62	0.01376	62.62	0.00417
	62.64	0.00239	62.64	0.00289	62.64	0.00408	62.64	0.00995	62.64	0.00554
	62.66	0.0025	62.66	0.00292	62.66	0.00436	62.66	0.01404	62.66	0.00458
	62.68	0.00214	62.68	0.00327	62.68	0.00418	62.68	0.01227	62.68	0.00541
	62.7	0.00225	62.7	0.0032	62.7	0.00397	62.7	0.01505	62.7	0.0042
	62.72	0.00231	62.72	0.00338	62.72	0.00467	62.72	0.01471	62.72	0.00485
	62.74	0.00151	62.74	0.00275	62.74	0.006	62.74	0.01334	62.74	0.00366
	62.76	0.00247	62.76	0.00355	62.76	0.00441	62.76	0.01182	62.76	0.00554
	62.78	0.00254	62.78	0.00235	62.78	0.00511	62.78	0.01241	62.78	0.00507
	62.8	0.00225	62.8	0.00261	62.8	0.005	62.8	0.01555	62.8	0.0055
	62.82	0.00191	62.82	0.00259	62.82	0.00461	62.82	0.01194	62.82	0.00583
	62.84	0.00191	62.84	0.00417	62.84	0.00544	62.84	0.01149	62.84	0.00563
	62.86	0.00126	62.86	0.0038	62.86	0.00516	62.86	0.01294	62.86	0.00442
	62.88	0.00194	62.88	0.00445	62.88	0.00586	62.88	0.01258	62.88	0.00487
	62.9	0.00217	62.9	0.0027	62.9	0.00516	62.9	0.01244	62.9	0.00395
	62.92	0.00208	62.92	0.00412	62.92	0.00515	62.92	0.0135	62.92	0.00404
	62.94	0.00222	62.94	0.00354	62.94	0.00487	62.94	0.01124	62.94	0.00512
	62.96	0.00239	62.96	0.00289	62.96	0.00433	62.96	0.01171	62.96	0.0048
	62.98	0.002	62.98	0.00326	62.98	0.0047	62.98	0.0125	62.98	0.00462
	63	0.00274	63	0.00364	63	0.00518	63	0.01516	63	0.00431
	63.02	0.00293	63.02	0.00373	63.02	0.00511	63.02	0.01306	63.02	0.00651
	63.04	0.00177	63.04	0.00294	63.04	0.00407	63.04	0.01348	63.04	0.00498
	63.06	0.00265	63.06	0.00422	63.06	0.00521	63.06	0.01345	63.06	0.00554
	63.08	0.00344	63.08	0.00331	63.08	0.00523	63.08	0.01378	63.08	0.00514
	63.1	0.00216	63.1	0.00247	63.1	0.00467	63.1	0.01378	63.1	0.00653
	63.12	0.00199	63.12	0.00364	63.12	0.00519	63.12	0.0128	63.12	0.00568
	63.14	0.00219	63.14	0.00263	63.14	0.00484	63.14	0.01474	63.14	0.00375
	63.16	0.00387	63.16	0.00336	63.16	0.00444	63.16	0.01378	63.16	0.00397
	63.18	0.00231	63.18	0.00348	63.18	0.00652	63.18	0.01252	63.18	0.00489
	63.2	0.00197	63.2	0.00338	63.2	0.00521	63.2	0.01121	63.2	0.0063
	63.22	0.00328	63.22	0.00359	63.22	0.00528	63.22	0.01157	63.22	0.00458
	63.24	0.00271	63.24	0.00324	63.24	0.00652	63.24	0.01334	63.24	0.00482
	63.26	0.00231	63.26	0.00345	63.26	0.00524	63.26	0.01407	63.26	0.00451
	63.28	0.00256	63.28	0.00343	63.28	0.00485	63.28	0.01362	63.28	0.00583
	63.3	0.00166	63.3	0.00285	63.3	0.00529	63.3	0.01166	63.3	0.00442
	63.32	0.00242	63.32	0.00403	63.32	0.005	63.32	0.0116	63.32	0.00572
	63.34	0.003	63.34	0.00408	63.34	0.00559	63.34	0.01376	63.34	0.00648
	63.36	0.00247	63.36	0.00492	63.36	0.00361	63.36	0.01331	63.36	0.00431
	63.38	0.0025	63.38	0.00203	63.38	0.00503	63.38	0.01463	63.38	0.00532
	63.4	0.00321	63.4	0.00303	63.4	0.00551	63.4	0.01547	63.4	0.00516
	63.42	0.0033	63.42	0.00359	63.42	0.00513	63.42	0.01785	63.42	0.00496
	63.44	0.00308	63.44	0.00329	63.44	0.00501	63.44	0.01457	63.44	0.0068
	63.46	0.00325	63.46	0.00224	63.46	0.00457	63.46	0.01538	63.46	0.00487
	63.48	0.00319	63.48	0.00473	63.48	0.00495	63.48	0.01362	63.48	0.00604
	63.5	0.00311	63.5	0.00406	63.5	0.00649	63.5	0.01297	63.5	0.00577
	63.52	0.0025	63.52	0.0028	63.52	0.00662	63.52	0.01463	63.52	0.00588
	63.54	0.00285	63.54	0.00452	63.54	0.00484	63.54	0.01393	63.54	0.00561
	63.56	0.00379	63.56	0.00424	63.56	0.00568	63.56	0.01516	63.56	0.00581
	63.58	0.00265	63.58	0.00329	63.58	0.0056	63.58	0.0128	63.58	0.00601
	63.6	0.00325	63.6	0.00436	63.6	0.00495	63.6	0.01463	63.6	0.00554
	63.62	0.00341	63.62	0.0042	63.62	0.00506	63.62	0.01317	63.62	0.00433
	63.64	0.00394	63.64	0.00406	63.64	0.00524	63.64	0.01493	63.64	0.00626
	63.66	0.00311	63.66	0.00427	63.66	0.00546	63.66	0.01493	63.66	0.00633
	63.68	0.00399	63.68	0.00341	63.68	0.00552	63.68	0.01227	63.68	0.00725
	63.7	0.00371	63.7	0.00313	63.7	0.00644	63.7	0.01423	63.7	0.00604
	63.72	0.00353	63.72	0.00373	63.72	0.00575	63.72	0.01479	63.72	0.00431
	63.74	0.00307	63.74	0.00387	63.74	0.00508	63.74	0.01418	63.74	0.00619
	63.76	0.00308	63.76	0.00345	63.76	0.00621	63.76	0.01364	63.76	0.00521
	63.78	0.00359	63.78	0.00466	63.78	0.00567	63.78	0.01325	63.78	0.00491
	63.8	0.00237	63.8	0.00522	63.8	0.00511	63.8	0.01286	63.8	0.00561
	63.82	0.00368	63.82	0.00457	63.82	0.00513	63.82	0.01418	63.82	0.00574
	63.84	0.0037	63.84	0.00419	63.84	0.00586	63.84	0.01561	63.84	0.00547
	63.86	0.00438	63.86	0.00415	63.86	0.00577	63.86	0.01367	63.86	0.00395
	63.88	0.00447	63.88	0.0045	63.88	0.0042	63.88	0.01471	63.88	0.00646
	63.9	0.00438	63.9	0.00362	63.9	0.00516	63.9	0.01401	63.9	0.00772
	63.92	0.0037	63.92	0.00443	63.92	0.00542	63.92	0.01426	63.92	0.00675
	63.94	0.00445	63.94	0.00518	63.94	0.00591	63.94	0.01359	63.94	0.00613
	63.96	0.00422	63.96	0.00469	63.96	0.00464	63.96	0.0135	63.96	0.00547
	63.98	0.00316	63.98	0.0049	63.98	0.00621	63.98	0.01524	63.98	0.00586
	64	0.00362	64	0.00482	64	0.00524	64	0.01563	64	0.00664
	64.02	0.00424	64.02	0.00426	64.02	0.00596	64.02	0.01675	64.02	0.00588
	64.04	0.00444	64.04	0.0056	64.04	0.00572	64.04	0.01482	64.04	0.00599
	64.06	0.00532	64.06	0.00536	64.06	0.00609	64.06	0.01171	64.06	0.00675
	64.08	0.00479	64.08	0.00529	64.08	0.00542	64.08	0.01457	64.08	0.00687
	64.1	0.00433	64.1	0.00524	64.1	0.00533	64.1	0.01378	64.1	0.00626
	64.12	0.00521	64.12	0.00517	64.12	0.00604	64.12	0.013	64.12	0.00563
	64.14	0.00478	64.14	0.00492	64.14	0.00554	64.14	0.01617	64.14	0.00588
	64.16	0.00373	64.16	0.00518	64.16	0.00529	64.16	0.01681	64.16	0.00653
	64.18	0.00364	64.18	0.0058	64.18	0.00626	64.18	0.01395	64.18	0.00651
	64.2	0.00485	64.2	0.00641	64.2	0.00575	64.2	0.01435	64.2	0.00606
	64.22	0.00414	64.22	0.00536	64.22	0.00405	64.22	0.01135	64.22	0.00592
	64.24	0.00438	64.24	0.00468	64.24	0.00588	64.24	0.01418	64.24	0.00581
	64.26	0.00504	64.26	0.00532	64.26	0.00568	64.26	0.01451	64.26	0.0053
	64.28	0.00522	64.28	0.00576	64.28	0.00631	64.28	0.01415	64.28	0.00705
	64.3	0.0053	64.3	0.00569	64.3	0.00511	64.3	0.01491	64.3	0.00581
	64.32	0.00467	64.32	0.00524	64.32	0.00582	64.32	0.01423	64.32	0.00684
	64.34	0.00545	64.34	0.00714	64.34	0.0047	64.34	0.01577	64.34	0.00644
	64.36	0.0049	64.36	0.00595	64.36	0.00572	64.36	0.01594	64.36	0.00754
	64.38	0.0055	64.38	0.0055	64.38	0.00609	64.38	0.01468	64.38	0.00747
	64.4	0.00556	64.4	0.00499	64.4	0.00624	64.4	0.0135	64.4	0.00754
	64.42	0.00508	64.42	0.00417	64.42	0.00443	64.42	0.01605	64.42	0.00832
	64.44	0.00545	64.44	0.00559	64.44	0.00603	64.44	0.01611	64.44	0.00855
	64.46	0.00562	64.46	0.00385	64.46	0.00477	64.46	0.01608	64.46	0.00639
	64.48	0.00659	64.48	0.00539	64.48	0.00583	64.48	0.01577	64.48	0.00568
	64.5	0.00555	64.5	0.00527	64.5	0.00588	64.5	0.01645	64.5	0.00687
	64.52	0.00629	64.52	0.0052	64.52	0.00649	64.52	0.01395	64.52	0.00633
	64.54	0.00536	64.54	0.00532	64.54	0.00649	64.54	0.01645	64.54	0.00671
	64.56	0.0061	64.56	0.00515	64.56	0.0064	64.56	0.0169	64.56	0.007
	64.58	0.0053	64.58	0.00629	64.58	0.0057	64.58	0.01633	64.58	0.00844
	64.6	0.00649	64.6	0.0048	64.6	0.00595	64.6	0.0174	64.6	0.00666
	64.62	0.00558	64.62	0.00546	64.62	0.00591	64.62	0.01407	64.62	0.00731
	64.64	0.00633	64.64	0.00515	64.64	0.00621	64.64	0.01583	64.64	0.00604
	64.66	0.00593	64.66	0.00597	64.66	0.00622	64.66	0.01513	64.66	0.00729
	64.68	0.00609	64.68	0.0049	64.68	0.00639	64.68	0.01563	64.68	0.00743
	64.7	0.00582	64.7	0.0058	64.7	0.00647	64.7	0.01558	64.7	0.00725
	64.72	0.00652	64.72	0.00503	64.72	0.0056	64.72	0.01507	64.72	0.00678
	64.74	0.00661	64.74	0.00412	64.74	0.00567	64.74	0.01782	64.74	0.0066
	64.76	0.00602	64.76	0.00441	64.76	0.00637	64.76	0.01768	64.76	0.00794
	64.78	0.00633	64.78	0.00606	64.78	0.0065	64.78	0.01661	64.78	0.00646
	64.8	0.0061	64.8	0.00385	64.8	0.00637	64.8	0.01734	64.8	0.00577
	64.82	0.00726	64.82	0.00427	64.82	0.00627	64.82	0.01493	64.82	0.00727
	64.84	0.00586	64.84	0.00557	64.84	0.00606	64.84	0.01577	64.84	0.00839
	64.86	0.00639	64.86	0.00422	64.86	0.00586	64.86	0.01524	64.86	0.00617
	64.88	0.00673	64.88	0.00545	64.88	0.00531	64.88	0.01353	64.88	0.00805
	64.9	0.00496	64.9	0.0052	64.9	0.0051	64.9	0.01656	64.9	0.00707
	64.92	0.007	64.92	0.00403	64.92	0.00546	64.92	0.01278	64.92	0.00846
	64.94	0.00712	64.94	0.00385	64.94	0.00568	64.94	0.01569	64.94	0.00819
	64.96	0.00721	64.96	0.00455	64.96	0.00537	64.96	0.01684	64.96	0.00705
	64.98	0.00713	64.98	0.00555	64.98	0.00513	64.98	0.01356	64.98	0.00857
	65	0.00747	65	0.00669	65	0.0064	65	0.01695	65	0.00817
	65.02	0.00712	65.02	0.00447	65.02	0.00578	65.02	0.0144	65.02	0.00606
	65.04	0.00712	65.04	0.00489	65.04	0.00516	65.04	0.01446	65.04	0.00763
	65.06	0.0069	65.06	0.00298	65.06	0.00497	65.06	0.01614	65.06	0.0068
	65.08	0.00712	65.08	0.00511	65.08	0.00593	65.08	0.01407	65.08	0.00745
	65.1	0.00713	65.1	0.00597	65.1	0.00521	65.1	0.01639	65.1	0.00639
	65.12	0.00713	65.12	0.00543	65.12	0.00733	65.12	0.01336	65.12	0.00599
	65.14	0.00757	65.14	0.00492	65.14	0.0064	65.14	0.01555	65.14	0.007
	65.16	0.0088	65.16	0.00532	65.16	0.00603	65.16	0.01418	65.16	0.00819
	65.18	0.00703	65.18	0.00445	65.18	0.00657	65.18	0.01454	65.18	0.00713
	65.2	0.00735	65.2	0.0055	65.2	0.00626	65.2	0.01421	65.2	0.00772
	65.22	0.00784	65.22	0.0056	65.22	0.00691	65.22	0.01244	65.22	0.00812
	65.24	0.00888	65.24	0.00475	65.24	0.00645	65.24	0.01384	65.24	0.00711
	65.26	0.00834	65.26	0.00641	65.26	0.00469	65.26	0.01359	65.26	0.0081
	65.28	0.00735	65.28	0.00692	65.28	0.00645	65.28	0.0135	65.28	0.00783
	65.3	0.0082	65.3	0.00471	65.3	0.00614	65.3	0.01443	65.3	0.00761
	65.32	0.00823	65.32	0.00413	65.32	0.00691	65.32	0.01275	65.32	0.00642
	65.34	0.0084	65.34	0.00548	65.34	0.00647	65.34	0.01356	65.34	0.00763
	65.36	0.00883	65.36	0.0065	65.36	0.00645	65.36	0.01443	65.36	0.00754
	65.38	0.00766	65.38	0.00599	65.38	0.00644	65.38	0.01561	65.38	0.00794
	65.4	0.008	65.4	0.00674	65.4	0.00666	65.4	0.01356	65.4	0.00817
	65.42	0.00937	65.42	0.00597	65.42	0.00673	65.42	0.01233	65.42	0.00705
	65.44	0.00926	65.44	0.00529	65.44	0.00666	65.44	0.01353	65.44	0.00765
	65.46	0.00971	65.46	0.00618	65.46	0.00627	65.46	0.01577	65.46	0.00913
	65.48	0.00906	65.48	0.00644	65.48	0.00551	65.48	0.01264	65.48	0.01079
	65.5	0.00965	65.5	0.00741	65.5	0.00518	65.5	0.01247	65.5	0.00877
	65.52	0.01034	65.52	0.00531	65.52	0.00678	65.52	0.01384	65.52	0.00814
	65.54	0.00972	65.54	0.0065	65.54	0.00882	65.54	0.01479	65.54	0.00958
	65.56	0.00994	65.56	0.00658	65.56	0.00711	65.56	0.01549	65.56	0.00888
	65.58	0.01046	65.58	0.00835	65.58	0.00735	65.58	0.01334	65.58	0.0083
	65.6	0.01108	65.6	0.00475	65.6	0.0067	65.6	0.01384	65.6	0.00779
	65.62	0.01028	65.62	0.00555	65.62	0.00774	65.62	0.01174	65.62	0.00821
	65.64	0.00983	65.64	0.00681	65.64	0.00717	65.64	0.01457	65.64	0.00922
	65.66	0.0114	65.66	0.00667	65.66	0.00781	65.66	0.01465	65.66	0.00987
	65.68	0.01125	65.68	0.00774	65.68	0.00782	65.68	0.0125	65.68	0.00823
	65.7	0.01166	65.7	0.00674	65.7	0.0076	65.7	0.01463	65.7	0.01005
	65.72	0.01083	65.72	0.00576	65.72	0.00766	65.72	0.01395	65.72	0.01014
	65.74	0.01145	65.74	0.00776	65.74	0.0075	65.74	0.01373	65.74	0.00978
	65.76	0.01035	65.76	0.00806	65.76	0.00792	65.76	0.01463	65.76	0.00978
	65.78	0.01243	65.78	0.00674	65.78	0.00715	65.78	0.01491	65.78	0.00938
	65.8	0.0124	65.8	0.00735	65.8	0.00657	65.8	0.01381	65.8	0.00954
	65.82	0.01364	65.82	0.00585	65.82	0.00729	65.82	0.01308	65.82	0.00918
	65.84	0.01317	65.84	0.00637	65.84	0.00799	65.84	0.01404	65.84	0.01037
	65.86	0.01347	65.86	0.00809	65.86	0.00748	65.86	0.01373	65.86	0.00911
	65.88	0.01433	65.88	0.00714	65.88	0.00781	65.88	0.0135	65.88	0.00967
	65.9	0.01484	65.9	0.00737	65.9	0.0074	65.9	0.01748	65.9	0.01209
	65.92	0.01476	65.92	0.00765	65.92	0.00802	65.92	0.01533	65.92	0.01093
	65.94	0.01487	65.94	0.00714	65.94	0.00879	65.94	0.0151	65.94	0.01079
	65.96	0.01546	65.96	0.00855	65.96	0.0083	65.96	0.01507	65.96	0.01086
	65.98	0.01473	65.98	0.00786	65.98	0.00908	65.98	0.01684	65.98	0.01117
	66	0.01618	66	0.00772	66	0.0084	66	0.01698	66	0.01194
	66.02	0.01589	66.02	0.00858	66.02	0.00831	66.02	0.0146	66.02	0.01167
	66.04	0.01692	66.04	0.00814	66.04	0.00836	66.04	0.01642	66.04	0.01182
	66.06	0.01758	66.06	0.00907	66.06	0.00903	66.06	0.016	66.06	0.01221
	66.08	0.01653	66.08	0.00928	66.08	0.00828	66.08	0.01754	66.08	0.01308
	66.1	0.01875	66.1	0.00814	66.1	0.00895	66.1	0.01502	66.1	0.01292
	66.12	0.01738	66.12	0.00981	66.12	0.00858	66.12	0.01692	66.12	0.01265
	66.14	0.01758	66.14	0.00982	66.14	0.01023	66.14	0.01774	66.14	0.0127
	66.16	0.01991	66.16	0.00933	66.16	0.01014	66.16	0.01846	66.16	0.01321
	66.18	0.01975	66.18	0.00905	66.18	0.00931	66.18	0.01886	66.18	0.01355
	66.2	0.01943	66.2	0.00974	66.2	0.01067	66.2	0.01636	66.2	0.0144
	66.22	0.02114	66.22	0.01093	66.22	0.00913	66.22	0.01888	66.22	0.01261
	66.24	0.02187	66.24	0.0115	66.24	0.01127	66.24	0.01841	66.24	0.01297
	66.26	0.02294	66.26	0.01389	66.26	0.01145	66.26	0.01807	66.26	0.01348
	66.28	0.02262	66.28	0.01161	66.28	0.01121	66.28	0.01765	66.28	0.01369
	66.3	0.02461	66.3	0.01266	66.3	0.01104	66.3	0.02065	66.3	0.01371
	66.32	0.02703	66.32	0.01247	66.32	0.01122	66.32	0.02177	66.32	0.01425
	66.34	0.02626	66.34	0.01212	66.34	0.01253	66.34	0.02188	66.34	0.01566
	66.36	0.02787	66.36	0.01319	66.36	0.01305	66.36	0.02141	66.36	0.016
	66.38	0.02849	66.38	0.01446	66.38	0.01181	66.38	0.02138	66.38	0.01544
	66.4	0.03073	66.4	0.01557	66.4	0.01178	66.4	0.0234	66.4	0.01721
	66.42	0.03321	66.42	0.01525	66.42	0.01251	66.42	0.02216	66.42	0.01878
	66.44	0.03183	66.44	0.01697	66.44	0.01338	66.44	0.02303	66.44	0.01974
	66.46	0.03393	66.46	0.01709	66.46	0.0133	66.46	0.02449	66.46	0.01956
	66.48	0.0368	66.48	0.01709	66.48	0.01581	66.48	0.0234	66.48	0.02033
	66.5	0.03814	66.5	0.01921	66.5	0.01586	66.5	0.02516	66.5	0.02122
	66.52	0.04288	66.52	0.01942	66.52	0.01748	66.52	0.02443	66.52	0.01878
	66.54	0.0422	66.54	0.01944	66.54	0.01653	66.54	0.02973	66.54	0.02288
	66.56	0.04681	66.56	0.02122	66.56	0.01741	66.56	0.02653	66.56	0.02434
	66.58	0.05127	66.58	0.02199	66.58	0.01769	66.58	0.02973	66.58	0.02585
	66.6	0.05142	66.6	0.02287	66.6	0.01838	66.6	0.02956	66.6	0.02448
	66.62	0.05487	66.62	0.0246	66.62	0.0195	66.62	0.03301	66.62	0.02547
	66.64	0.06083	66.64	0.02649	66.64	0.02003	66.64	0.0327	66.64	0.02791
	66.66	0.06233	66.66	0.02777	66.66	0.02104	66.66	0.03738	66.66	0.02966
	66.68	0.06837	66.68	0.02972	66.68	0.02169	66.68	0.03682	66.68	0.03089
	66.7	0.07316	66.7	0.03169	66.7	0.02329	66.7	0.03561	66.7	0.03363
	66.72	0.07697	66.72	0.03467	66.72	0.02457	66.72	0.04186	66.72	0.03637
	66.74	0.08415	66.74	0.03711	66.74	0.02677	66.74	0.04284	66.74	0.03588
	66.76	0.09141	66.76	0.03933	66.76	0.0261	66.76	0.04875	66.76	0.03861
	66.78	0.09635	66.78	0.04134	66.78	0.03087	66.78	0.04839	66.78	0.0407
	66.8	0.10446	66.8	0.04507	66.8	0.03202	66.8	0.0548	66.8	0.04759
	66.82	0.11352	66.82	0.04868	66.82	0.03421	66.82	0.05842	66.82	0.04765
	66.84	0.12396	66.84	0.05313	66.84	0.03571	66.84	0.06077	66.84	0.05302
	66.86	0.13352	66.86	0.05908	66.86	0.03919	66.86	0.06848	66.86	0.05697
	66.88	0.14464	66.88	0.06183	66.88	0.0438	66.88	0.07215	66.88	0.06163
	66.9	0.16236	66.9	0.06828	66.9	0.04286	66.9	0.07851	66.9	0.0648
	66.92	0.16988	66.92	0.07549	66.92	0.05167	66.92	0.08274	66.92	0.07099
	66.94	0.18327	66.94	0.08101	66.94	0.05445	66.94	0.09254	66.94	0.07684
	66.96	0.20121	66.96	0.08882	66.96	0.0569	66.96	0.09913	66.96	0.08613
	66.98	0.21344	66.98	0.09547	66.98	0.06036	66.98	0.10835	66.98	0.09093
	67	0.23483	67	0.10228	67	0.068	67	0.1195	67	0.10018
	67.02	0.24682	67.02	0.11354	67.02	0.07475	67.02	0.12292	67.02	0.11065
	67.04	0.26731	67.04	0.12184	67.04	0.08001	67.04	0.13337	67.04	0.11566
	67.06	0.28781	67.06	0.13196	67.06	0.0847	67.06	0.13933	67.06	0.12937
	67.08	0.30397	67.08	0.14562	67.08	0.09386	67.08	0.15393	67.08	0.14079
	67.1	0.32691	67.1	0.15569	67.1	0.09973	67.1	0.16492	67.1	0.15019
	67.12	0.34892	67.12	0.16833	67.12	0.10816	67.12	0.17461	67.12	0.16194
	67.14	0.3647	67.14	0.18518	67.14	0.11706	67.14	0.18114	67.14	0.17814
	67.16	0.3812	67.16	0.19378	67.16	0.12809	67.16	0.19977	67.16	0.19405
	67.18	0.39256	67.18	0.2049	67.18	0.13861	67.18	0.20868	67.18	0.20756
	67.2	0.413	67.2	0.21771	67.2	0.14895	67.2	0.2165	67.2	0.22035
	67.22	0.42402	67.22	0.22864	67.22	0.15728	67.22	0.22359	67.22	0.2363
	67.24	0.44029	67.24	0.24165	67.24	0.1667	67.24	0.23463	67.24	0.25416
	67.26	0.45282	67.26	0.2526	67.26	0.17596	67.26	0.25202	67.26	0.26688
	67.28	0.45937	67.28	0.26207	67.28	0.18805	67.28	0.25491	67.28	0.28258
	67.3	0.46895	67.3	0.26995	67.3	0.19901	67.3	0.25777	67.3	0.29429
	67.32	0.47177	67.32	0.28011	67.32	0.20654	67.32	0.26662	67.32	0.30634
	67.34	0.47524	67.34	0.28231	67.34	0.21228	67.34	0.272	67.34	0.31839
	67.36	0.47747	67.36	0.28455	67.36	0.22433	67.36	0.27082	67.36	0.32824
	67.38	0.47544	67.38	0.29357	67.38	0.22742	67.38	0.27267	67.38	0.33472
	67.4	0.4747	67.4	0.29012	67.4	0.23799	67.4	0.27318	67.4	0.33755
	67.42	0.47277	67.42	0.29221	67.42	0.23995	67.42	0.27007	67.42	0.34312
	67.44	0.46169	67.44	0.28751	67.44	0.24168	67.44	0.2692	67.44	0.34749
	67.46	0.45696	67.46	0.2842	67.46	0.24609	67.46	0.26155	67.46	0.35009
	67.48	0.44017	67.48	0.28131	67.48	0.24292	67.48	0.25841	67.48	0.34776
	67.5	0.43011	67.5	0.28497	67.5	0.248	67.5	0.25466	67.5	0.34682
	67.52	0.41715	67.52	0.27128	67.52	0.2431	67.52	0.24793	67.52	0.34229
	67.54	0.40521	67.54	0.26463	67.54	0.24077	67.54	0.23605	67.54	0.3349
	67.56	0.39055	67.56	0.26084	67.56	0.23891	67.56	0.23048	67.56	0.33046
	67.58	0.37522	67.58	0.25	67.58	0.23082	67.58	0.22331	67.58	0.31801
	67.6	0.36003	67.6	0.23652	67.6	0.22574	67.6	0.21213	67.6	0.31052
	67.62	0.34262	67.62	0.22517	67.62	0.21811	67.62	0.20501	67.62	0.29519
	67.64	0.32636	67.64	0.21673	67.64	0.21241	67.64	0.19307	67.64	0.28644
	67.66	0.31278	67.66	0.20642	67.66	0.20385	67.66	0.1882	67.66	0.2737
	67.68	0.29935	67.68	0.19731	67.68	0.19537	67.68	0.17565	67.68	0.25992
	67.7	0.28351	67.7	0.18136	67.7	0.1922	67.7	0.16682	67.7	0.24498
	67.72	0.26589	67.72	0.17331	67.72	0.1786	67.72	0.15665	67.72	0.23816
	67.74	0.24858	67.74	0.16604	67.74	0.1726	67.74	0.14979	67.74	0.22014
	67.76	0.23666	67.76	0.15245	67.76	0.16012	67.76	0.13886	67.76	0.20931
	67.78	0.22457	67.78	0.14424	67.78	0.15372	67.78	0.12947	67.78	0.1938
	67.8	0.21247	67.8	0.13641	67.8	0.14463	67.8	0.12874	67.8	0.18413
	67.82	0.20286	67.82	0.13009	67.82	0.13625	67.82	0.11586	67.82	0.17307
	67.84	0.18734	67.84	0.11564	67.84	0.12666	67.84	0.11443	67.84	0.16188
	67.86	0.17961	67.86	0.10711	67.86	0.12152	67.86	0.10627	67.86	0.14875
	67.88	0.16762	67.88	0.10165	67.88	0.11102	67.88	0.09734	67.88	0.14121
	67.9	0.16053	67.9	0.09593	67.9	0.10412	67.9	0.09008	67.9	0.13184
	67.92	0.14813	67.92	0.09114	67.92	0.09559	67.92	0.08789	67.92	0.11862
	67.94	0.13886	67.94	0.08319	67.94	0.09112	67.94	0.08022	67.94	0.11059
	67.96	0.13575	67.96	0.07749	67.96	0.08583	67.96	0.07582	67.96	0.10473
	67.98	0.12316	67.98	0.07123	67.98	0.08091	67.98	0.07302	67.98	0.09858
	68	0.11973	68	0.06728	68	0.07402	68	0.07181	68	0.08983
	68.02	0.11564	68.02	0.06218	68.02	0.0705	68.02	0.06716	68.02	0.08515
	68.04	0.1058	68.04	0.06015	68.04	0.06684	68.04	0.0599	68.04	0.08104
	68.06	0.10002	68.06	0.05553	68.06	0.05886	68.06	0.06058	68.06	0.07453
	68.08	0.09524	68.08	0.05364	68.08	0.05551	68.08	0.05466	68.08	0.07025
	68.1	0.08999	68.1	0.05064	68.1	0.0533	68.1	0.0522	68.1	0.06684
	68.12	0.08612	68.12	0.04506	68.12	0.05046	68.12	0.05108	68.12	0.06118
	68.14	0.08051	68.14	0.04639	68.14	0.04719	68.14	0.04892	68.14	0.05822
	68.16	0.07721	68.16	0.04255	68.16	0.04527	68.16	0.04332	68.16	0.05721
	68.18	0.07587	68.18	0.03819	68.18	0.04058	68.18	0.04147	68.18	0.04985
	68.2	0.07071	68.2	0.03861	68.2	0.04005	68.2	0.03995	68.2	0.04851
	68.22	0.06669	68.22	0.0362	68.22	0.03831	68.22	0.03925	68.22	0.04696
	68.24	0.06513	68.24	0.03148	68.24	0.03559	68.24	0.03665	68.24	0.04341
	68.26	0.06231	68.26	0.03119	68.26	0.03249	68.26	0.0378	68.26	0.04312
	68.28	0.05914	68.28	0.03103	68.28	0.03081	68.28	0.03477	68.28	0.04052
	68.3	0.05721	68.3	0.028	68.3	0.03001	68.3	0.03074	68.3	0.0387
	68.32	0.05538	68.32	0.02754	68.32	0.02911	68.32	0.03197	68.32	0.03574
	68.34	0.05274	68.34	0.02509	68.34	0.02963	68.34	0.02956	68.34	0.03603
	68.36	0.05003	68.36	0.02488	68.36	0.0254	68.36	0.02875	68.36	0.03354
	68.38	0.04743	68.38	0.02476	68.38	0.02596	68.38	0.02838	68.38	0.03047
	68.4	0.04573	68.4	0.02471	68.4	0.02478	68.4	0.02494	68.4	0.03033
	68.42	0.04427	68.42	0.02245	68.42	0.0236	68.42	0.02536	68.42	0.02856
	68.44	0.04318	68.44	0.02187	68.44	0.02313	68.44	0.02637	68.44	0.02621
	68.46	0.03894	68.46	0.01867	68.46	0.02173	68.46	0.02264	68.46	0.02811
	68.48	0.04005	68.48	0.01944	68.48	0.02109	68.48	0.0237	68.48	0.0258
	68.5	0.03817	68.5	0.01811	68.5	0.01928	68.5	0.02326	68.5	0.02569
	68.52	0.03687	68.52	0.01846	68.52	0.01936	68.52	0.01992	68.52	0.02443
	68.54	0.03467	68.54	0.01693	68.54	0.01906	68.54	0.02006	68.54	0.02282
	68.56	0.03541	68.56	0.01674	68.56	0.01704	68.56	0.01981	68.56	0.02293
	68.58	0.03213	68.58	0.01588	68.58	0.01774	68.58	0.0197	68.58	0.0217
	68.6	0.0321	68.6	0.0162	68.6	0.01638	68.6	0.01891	68.6	0.02129
	68.62	0.02835	68.62	0.0153	68.62	0.01663	68.62	0.02017	68.62	0.02037
	68.64	0.02894	68.64	0.01327	68.64	0.01634	68.64	0.01911	68.64	0.01838
	68.66	0.02817	68.66	0.01359	68.66	0.01522	68.66	0.01821	68.66	0.01838
	68.68	0.02769	68.68	0.01373	68.68	0.0148	68.68	0.01642	68.68	0.01979
	68.7	0.02638	68.7	0.01567	68.7	0.01488	68.7	0.01813	68.7	0.01802
	68.72	0.02524	68.72	0.01382	68.72	0.01384	68.72	0.01958	68.72	0.01743
	68.74	0.02424	68.74	0.01201	68.74	0.01224	68.74	0.01603	68.74	0.01802
	68.76	0.02455	68.76	0.01263	68.76	0.01279	68.76	0.01659	68.76	0.01568
	68.78	0.02396	68.78	0.01136	68.78	0.01188	68.78	0.01628	68.78	0.01555
	68.8	0.0225	68.8	0.01105	68.8	0.01227	68.8	0.016	68.8	0.01593
	68.82	0.02187	68.82	0.01136	68.82	0.01139	68.82	0.01563	68.82	0.01335
	68.84	0.0226	68.84	0.01152	68.84	0.01227	68.84	0.01505	68.84	0.01425
	68.86	0.02122	68.86	0.00961	68.86	0.01158	68.86	0.01535	68.86	0.01353
	68.88	0.02017	68.88	0.01044	68.88	0.01119	68.88	0.01381	68.88	0.01575
	68.9	0.0208	68.9	0.01103	68.9	0.00933	68.9	0.01586	68.9	0.01407
	68.92	0.01903	68.92	0.01096	68.92	0.01214	68.92	0.01364	68.92	0.01279
	68.94	0.01872	68.94	0.009	68.94	0.01031	68.94	0.01586	68.94	0.01445
	68.96	0.01841	68.96	0.00946	68.96	0.00956	68.96	0.01488	68.96	0.01256
	68.98	0.01683	68.98	0.00891	68.98	0.00969	68.98	0.01196	68.98	0.01243
	69	0.01743	69	0.00844	69	0.00908	69	0.01258	69	0.01023
	69.02	0.01783	69.02	0.00965	69.02	0.00823	69.02	0.01244	69.02	0.01162
	69.04	0.01586	69.04	0.00846	69.04	0.00871	69.04	0.01166	69.04	0.00956
	69.06	0.01546	69.06	0.00791	69.06	0.00902	69.06	0.0116	69.06	0.01126
	69.08	0.01609	69.08	0.00877	69.08	0.00885	69.08	0.01126	69.08	0.01039
	69.1	0.01589	69.1	0.00974	69.1	0.00877	69.1	0.01328	69.1	0.01075
	69.12	0.01401	69.12	0.008	69.12	0.00941	69.12	0.01154	69.12	0.00971
	69.14	0.01347	69.14	0.0077	69.14	0.00817	69.14	0.01191	69.14	0.00985
	69.16	0.01354	69.16	0.00816	69.16	0.00912	69.16	0.01278	69.16	0.00998
	69.18	0.01509	69.18	0.00606	69.18	0.00861	69.18	0.01104	69.18	0.00956
	69.2	0.01359	69.2	0.00818	69.2	0.00753	69.2	0.01182	69.2	0.00796
	69.22	0.01316	69.22	0.00762	69.22	0.00799	69.22	0.0109	69.22	0.00949
	69.24	0.01393	69.24	0.00842	69.24	0.00771	69.24	0.00927	69.24	0.01028
	69.26	0.0121	69.26	0.0069	69.26	0.00836	69.26	0.01084	69.26	0.00904
	69.28	0.0117	69.28	0.00667	69.28	0.00835	69.28	0.01081	69.28	0.00938
	69.3	0.01129	69.3	0.00679	69.3	0.00655	69.3	0.00989	69.3	0.00978
	69.32	0.01287	69.32	0.00699	69.32	0.00702	69.32	0.01042	69.32	0.00832
	69.34	0.01113	69.34	0.0065	69.34	0.00668	69.34	0.00874	69.34	0.009
	69.36	0.01137	69.36	0.00676	69.36	0.00693	69.36	0.01	69.36	0.00763
	69.38	0.01166	69.38	0.00587	69.38	0.00629	69.38	0.01056	69.38	0.00651
	69.4	0.01009	69.4	0.0063	69.4	0.0057	69.4	0.00852	69.4	0.0079
	69.42	0.01009	69.42	0.00562	69.42	0.00609	69.42	0.00941	69.42	0.00693
	69.44	0.01056	69.44	0.00538	69.44	0.00528	69.44	0.0086	69.44	0.00727
	69.46	0.01082	69.46	0.00564	69.46	0.00642	69.46	0.00986	69.46	0.00743
	69.48	0.01014	69.48	0.00658	69.48	0.0066	69.48	0.01056	69.48	0.00696
	69.5	0.01002	69.5	0.00609	69.5	0.00518	69.5	0.01135	69.5	0.00727
	69.52	0.00963	69.52	0.00637	69.52	0.00598	69.52	0.00796	69.52	0.00527
	69.54	0.00968	69.54	0.00527	69.54	0.00595	69.54	0.00936	69.54	0.00711
	69.56	0.00874	69.56	0.00431	69.56	0.00732	69.56	0.00953	69.56	0.00597
	69.58	0.00903	69.58	0.00611	69.58	0.00653	69.58	0.00723	69.58	0.00458
	69.6	0.00901	69.6	0.00461	69.6	0.00537	69.6	0.00681	69.6	0.00711
	69.62	0.00849	69.62	0.00424	69.62	0.00435	69.62	0.00742	69.62	0.00702
	69.64	0.00747	69.64	0.00511	69.64	0.00477	69.64	0.00793	69.64	0.00696
	69.66	0.00852	69.66	0.00355	69.66	0.00578	69.66	0.00955	69.66	0.00536
	69.68	0.00709	69.68	0.00438	69.68	0.00482	69.68	0.0081	69.68	0.00767
	69.7	0.00877	69.7	0.00506	69.7	0.00552	69.7	0.00636	69.7	0.00565
	69.72	0.00738	69.72	0.00517	69.72	0.00595	69.72	0.00841	69.72	0.00633
	69.74	0.00812	69.74	0.00499	69.74	0.00472	69.74	0.00829	69.74	0.00579
	69.76	0.00806	69.76	0.0058	69.76	0.00513	69.76	0.00616	69.76	0.00747
	69.78	0.00664	69.78	0.00497	69.78	0.0049	69.78	0.00717	69.78	0.00702
	69.8	0.00737	69.8	0.00433	69.8	0.00516	69.8	0.00482	69.8	0.0061
	69.82	0.00737	69.82	0.0051	69.82	0.00537	69.82	0.0063	69.82	0.00547
	69.84	0.00715	69.84	0.00394	69.84	0.00415	69.84	0.00614	69.84	0.00485
	69.86	0.00693	69.86	0.00475	69.86	0.00399	69.86	0.00661	69.86	0.00568
	69.88	0.00687	69.88	0.0041	69.88	0.0067	69.88	0.00583	69.88	0.00449
	69.9	0.00663	69.9	0.00366	69.9	0.00539	69.9	0.0053	69.9	0.00485
	69.92	0.00704	69.92	0.00422	69.92	0.00531	69.92	0.00838	69.92	0.00538
	69.94	0.00656	69.94	0.00392	69.94	0.00444	69.94	0.00813	69.94	0.00595
	69.96	0.00532	69.96	0.00392	69.96	0.00415	69.96	0.00614	69.96	0.00633
[truncated: 502 more rows]

## Sheet: Figure 1c
Figure 1c	Binding energy	Intensity	Binding energy	Intensity	Binding energy	Intensity	Binding energy	Intensity	Binding energy	Intensity		Binding energy	Intensity	Binding energy	Intensity	Binding energy	Intensity	Binding energy	Intensity	Binding energy	Intensity		Binding energy	Intensity	Binding energy	Intensity	Binding energy	Intensity	Binding energy	Intensity	Binding energy	Intensity		Binding energy	Intensity	Binding energy	Intensity	Binding energy	Intensity		Binding energy	Intensity	Binding energy	Intensity	Binding energy	Intensity		Binding energy	Intensity
	937.019	13.5031	931.418	0.17665	928.818	0.00245	933.674	15.7562	924.918	1.99287e-08		937.875	0.0357	933.474	17.5069	930.275	0.000101492	927.925	7.09564e-10	924.725	1.70111e-14		928.475	3.98901e-05	924.825	3.30279e-13	931.175	0.00776	933.475	1.13743	937.325	1.14523		449.373	1.45901e-49	449.293	6.1012e-83	449.303	1.45901e-49		451.228	1.15256e-39	451.138	5.18607e-27	451.188	6.51023e-27		451.138	1.00797e-39
	936.96	16.203	931.513	0.2948	929.941	1.62525	933.781	21.5968	926.277	0.000532929		937.826	0.04945	933.581	23.9964	931.409	0.24613	929.067	8.68669e-05	925.934	9.19336e-09		929.804	0.41858	925.957	5.71828e-08	931.275	0.01614	933.541	1.55978	937.274	1.46368		450.062	4.59367e-40	449.932	2.16878e-68	449.404	4.06745e-48		451.769	3.55273e-31	451.889	1.93385e-19	451.237	2.20381e-26		451.679	3.10702e-31
	935.902	19.3284	931.697	0.75782	930.035	2.5543	933.884	28.6168	927.635	1.0928		937.778	0.06808	933.684	31.7964	931.499	0.40916	930.21	0.50719	927.143	0.000343476		929.902	0.72367	927.089	0.000895243	931.47	0.06212	933.668	2.7889	937.223	1.85931		450.75	1.65914e-31	450.571	3.50443e-55	449.504	1.08279e-46		452.31	1.28047e-23	452.64	5.95648e-13	451.286	7.3807e-26		452.22	1.11983e-23
	936.843	22.922	931.873	1.76393	930.218	5.87845	933.982	36.7651	927.742	1.78699		937.729	0.09313	933.782	40.8501	931.674	1.04253	930.297	0.86944	928.353	0.88715		930.09	1.98553	928.222	1.26738	931.656	0.20687	933.79	4.68488	937.172	2.34759		451.439	6.87427e-24	451.209	2.57406e-43	449.605	2.75248e-45		452.852	5.39621e-17	453.391	1.51543e-07	451.336	2.44549e-25		452.762	4.71923e-17
	936.785	27.0268	932.041	3.74966	930.393	12.3934	934.076	45.924	927.949	4.42468		937.681	0.1266	933.876	51.0266	931.841	2.40245	930.467	2.34417	928.447	1.46235		930.27	4.89915	928.313	2.0459	931.833	0.60375	933.907	7.43427	937.121	2.94619		452.127	3.26732e-17	451.848	8.5945e-33	449.705	6.68129e-44		453.393	2.659e-11	454.142	0.00318	451.385	8.01638e-25		453.303	2.32542e-11
	936.727	31.6847	932.202	7.33761	930.56	24.1172	934.165	55.9183	928.147	9.95948		937.632	0.17105	933.965	62.1314	932.001	5.05156	930.628	5.68166	928.629	3.67456		930.443	10.9707	928.489	4.94656	932.002	1.56246	934.018	11.2014	937.07	3.67519		452.815	1.78146e-11	452.486	1.30444e-23	449.806	1.54865e-42		453.934	1.53201e-06	454.894	5.52811	451.434	2.59977e-24		453.844	1.33981e-06
	936.668	36.936	932.355	13.3168	930.719	43.6244	934.249	66.5306	928.336	20.547		937.584	0.22966	934.049	73.9229	932.153	9.77181	930.783	12.4957	928.804	8.38077		930.607	22.4865	928.658	10.8995	932.164	3.62541	934.124	16.1017	937.019	4.55711		453.504	1.11425e-06	453.125	8.99965e-16	449.906	3.42772e-41		454.475	0.01032	454.956	9.18047	451.483	8.34138e-24		454.385	0.00903
	936.61	42.8188	932.5	22.5698	930.871	73.8321	934.33	77.5193	928.517	39.1506		937.536	0.30644	934.13	86.1325	932.298	17.5239	930.93	25.1556	928.97	17.4946		930.764	42.5238	928.819	22.0627	932.317	7.62006	934.225	22.1796	936.968	5.61698		454.192	0.00799	453.764	2.82247e-09	450.007	7.24458e-40		455.017	8.12973	455.076	23.3069	451.533	2.6478e-23		454.927	7.10983
	936.552	49.3678	932.639	35.9534	931.016	117.633	934.406	88.6369	928.69	69.3918		937.487	0.40637	934.206	98.4854	932.436	29.3417	931.07	46.7332	929.13	33.6853		930.913	74.7441	928.973	41.3331	932.462	14.647	934.32	29.3971	936.917	6.88233		454.881	6.58046	454.402	0.000402376	450.107	1.4621e-38		455.066	13.4045	455.192	53.4187	451.582	8.31529e-23		454.976	11.7229
	936.494	56.6143	932.771	54.153	931.153	177.438	934.478	99.6467	928.854	115.171		937.439	0.53553	934.278	110.719	932.568	46.1752	931.204	80.7262	929.281	60.2627		931.055	122.955	929.119	72.1673	932.601	25.9749	934.411	37.6333	936.866	8.38304		454.946	11.1327	455.041	2.60757	450.208	2.81774e-37		455.161	33.4612	455.301	111.553	451.631	2.58354e-22		455.071	29.2634
	936.435	64.5852	932.895	77.5493	931.284	254.735	934.547	110.336	929.01	180.106		937.39	0.70139	934.347	122.596	932.692	68.7159	931.331	130.57	929.426	100.846		931.19	190.505	929.259	118.195	932.732	42.8467	934.497	46.6964	936.815	10.1513		455.072	29.0048	455.097	4.85894	450.308	5.18538e-36		455.251	75.2014	455.406	214.071	451.68	7.94139e-22		455.161	65.7671
	936.377	73.3035	933.014	106.126	931.408	349.761	934.611	120.527	929.158	266.902		937.342	0.91293	934.411	133.919	932.81	97.2492	931.451	199.035	929.563	158.854		931.318	279.657	929.392	182.678	932.855	66.2366	934.578	56.3436	936.764	12.2212		455.192	67.3448	455.205	15.0539	450.409	9.11208e-35		455.337	153.671	455.505	380.52	451.729	2.41503e-21		455.247	134.392
	936.318	82.7879	933.126	139.446	931.526	461.375	934.672	130.078	929.299	376.805		937.293	1.18092	934.472	144.531	932.921	131.571	931.565	287.659	929.694	236.916		931.439	391.088	929.518	267.931	932.972	96.6272	934.655	66.3056	936.713	14.6286		455.306	140.943	455.307	40.571	450.509	1.52901e-33		455.419	288.15	455.6	631.163	451.779	7.26599e-21		455.329	252
	936.26	93.0538	933.231	176.687	931.637	587.139	934.729	138.889	929.432	509.278		937.245	1.51816	934.529	154.322	933.026	170.986	931.673	396.358	929.818	336.351		931.554	523.649	929.637	374.848	933.083	133.868	934.727	76.3113	936.663	17.4106		455.413	268.687	455.404	96.4647	450.61	2.44998e-32		455.497	500.022	455.689	983.594	451.828	2.16278e-20		455.407	437.292
	936.202	104.113	933.331	216.744	931.742	723.594	934.783	146.898	929.558	661.956		937.197	1.93965	934.583	163.22	933.126	214.389	931.774	523.323	929.935	456.831		931.662	674.426	929.751	502.641	933.186	177.155	934.796	86.1087	936.612	20.6052		455.515	471.108	455.496	204.999	450.71	3.74862e-31		455.57	809.296	455.774	1449.24	451.877	6.36903e-20		455.48	707.767
	936.144	115.978	933.425	258.354	931.841	866.643	934.834	154.077	929.677	830.898		937.148	2.4629	934.634	171.197	933.219	260.397	931.87	665.198	930.046	596.32		931.764	839.078	929.858	648.848	933.284	225.13	934.86	95.4814	936.561	24.2507		455.612	766.542	455.582	394.06	450.811	5.47693e-30		455.64	1230.59	455.854	2030.67	451.926	1.85558e-19		455.55	1076.21
	936.085	128.657	933.513	300.23	931.935	1011.98	934.881	160.428	929.79	1011.04		937.1	3.10806	934.681	178.254	933.307	307.508	931.961	817.5	930.151	751.279		931.861	1012.36	929.959	809.597	933.375	276.067	934.92	104.258	936.51	28.3853		455.702	1166.93	455.664	692.734	450.911	7.64117e-29		455.705	1769.68	455.93	2720.45	451.976	5.34848e-19		455.615	1547.67
	936.027	142.165	933.596	341.175	932.022	1155.49	934.925	165.976	929.895	1196.77		937.051	3.89812	934.725	184.418	933.389	354.261	932.045	975.16	930.25	917.077		931.951	1188.71	930.055	980.058	933.461	328.094	934.976	112.315	936.459	33.0464		455.788	1674.55	455.741	1124.95	451.012	1.01798e-27		455.767	2421.61	456.002	3501.69	452.025	1.5252e-18		455.677	2117.81
	935.968	156.517	933.673	380.171	932.104	1293.56	934.966	170.764	929.995	1382.48		937.003	4.85902	934.766	189.737	933.466	399.352	932.125	1133.07	930.343	1088.52		932.036	1362.8	930.145	1154.97	933.541	379.413	935.028	119.577	936.408	38.2704		455.868	2280.7	455.813	1703.12	451.112	1.29502e-26		455.825	3170.78	456.069	4350.14	452.074	4.30296e-18		455.735	2772.99
	935.91	171.737	933.745	416.427	932.181	1423.25	935.004	174.847	930.088	1563.07		936.955	6.0197	934.804	194.275	933.538	441.723	932.199	1286.58	930.43	1260.39		932.115	1529.95	930.229	1329.15	933.615	428.456	935.077	126.011	936.357	44.0919		455.943	2966.59	455.88	2424.02	451.213	1.57316e-25		455.88	3992.99	456.132	5237.24	452.123	1.20103e-17		455.79	3492.05
	935.852	187.856	933.812	449.398	932.253	1542.43	935.039	178.29	930.175	1734.26		936.906	7.41206	934.839	198.1	933.605	480.601	932.269	1431.79	930.512	1427.87		932.189	1686.43	930.309	1497.94	933.684	474.001	935.122	131.62	936.306	50.5439		456.014	3706.14	455.944	3268.13	451.313	1.82483e-24		455.931	4858.68	456.191	6133.35	452.173	3.31653e-17		455.841	4249.14
	935.793	204.918	933.875	478.774	932.319	1649.76	935.072	181.16	930.256	1892.8		936.858	9.07085	934.872	201.288	933.667	515.499	932.334	1565.77	930.589	1586.93		932.257	1829.55	930.383	1657.47	933.748	515.204	935.164	136.436	936.255	57.657		456.079	4469.73	456.003	4202.61	451.414	2.02131e-23		455.979	5736.67	456.247	7010.77	452.222	9.06064e-17		455.889	5016.98
	935.735	222.978	933.932	504.454	932.381	1744.61	935.102	183.523	930.332	2036.49		936.809	11.0334	934.902	203.915	933.724	546.194	932.394	1686.6	930.66	1734.46		932.321	1957.68	930.452	1804.83	933.807	551.593	935.203	140.51	936.204	65.4601		456.14	5228.04	456.058	5186.59	451.514	2.13795e-22		456.024	6597.49	456.299	7845.85	452.271	2.44895e-16		455.934	5769.81
	935.677	242.109	933.986	526.502	932.439	1826.96	935.129	185.448	930.402	2164.17		936.761	13.3392	934.929	206.053	933.777	572.683	932.449	1793.29	930.727	1868.36		932.381	2070.14	930.516	1938.12	933.861	583.025	935.239	143.908	936.153	73.9801		456.197	5955.18	456.109	6177.38	451.615	2.15934e-21		456.066	7416.03	456.347	8620.33	452.32	6.54854e-16		455.976	6485.66
	935.619	262.397	934.035	545.113	932.492	1897.28	935.155	186.996	930.467	2275.53		936.712	16.0295	934.955	207.773	933.826	595.135	932.501	1885.65	930.789	1987.46		932.435	2167.01	930.576	2056.35	933.911	609.614	935.271	146.701	936.102	83.2424		456.25	6630.72	456.156	7135.91	451.715	2.08258e-20		456.105	8172.97	456.392	9321.77	452.37	1.73243e-15		456.015	7147.64
	935.56	283.95	934.08	560.566	932.541	1956.37	935.177	188.225	930.527	2370.95		936.664	19.1465	934.977	209.139	933.871	613.84	932.548	1964.14	930.846	2091.42		932.485	2248.99	930.631	2159.31	933.956	631.665	935.301	148.966	936.051	93.2717		456.298	7240.52	456.2	8030.5	451.816	1.91796e-19		456.141	8855.37	456.433	9943.31	452.419	4.53429e-15		456.051	7744.43
	935.502	306.889	934.121	573.191	932.585	2005.25	935.198	189.188	930.583	2451.38		936.616	22.7326	934.998	210.209	933.912	629.163	932.591	2029.66	930.899	2180.58		932.532	2317.21	930.682	2247.44	933.998	649.607	935.328	150.776	936.001	104.093		456.343	7776.72	456.24	8838.8	451.916	1.68669e-18		456.174	9456.34	456.471	10483	452.468	1.17411e-14		456.084	8270
	935.443	331.355	934.158	583.343	932.626	2045.07	935.217	189.932	930.633	2518.07		936.567	26.8296	935.017	211.036	933.949	641.511	932.631	2083.43	930.947	2255.77		932.574	2373.05	930.729	2321.64	934.035	663.935	935.353	152.201	935.95	115.731		456.384	8236.89	456.277	9547.94	452.017	1.4164e-17		456.204	9974.2	456.506	10942.6	452.517	3.00783e-14		456.114	8722.9
	935.385	357.505	934.192	591.375	932.663	2077.01	935.233	190.498	930.68	2572.51		936.519	31.4774	935.033	211.664	933.983	651.296	932.667	2126.82	930.992	2318.16		932.612	2418.01	930.772	2383.12	934.069	675.165	935.375	153.305	935.899	128.215		456.421	8622.97	456.311	10153.5	452.117	1.13578e-16		456.232	10411.5	456.539	11327.1	452.567	7.62331e-14		456.142	9105.3
	935.327	385.505	934.222	597.625	932.697	2102.24	935.248	190.92	930.722	2616.25		936.47	36.713	935.048	212.133	934.013	658.92	932.699	2161.24	931.033	2369.1		932.647	2453.61	930.812	2433.28	934.099	683.799	935.395	154.147	935.848	141.576		456.455	8940	456.341	10657.7	452.218	8.69685e-16		456.258	10773.5	456.568	11643.2	452.616	1.91152e-13		456.168	9421.95
	935.269	415.536	934.25	602.404	932.727	2121.84	935.261	191.23	930.76	2650.84		936.422	42.5694	935.061	212.478	934.04	664.756	932.728	2188.08	931.07	2410.04		932.678	2481.34	930.848	2473.55	934.125	690.306	935.412	154.778	935.797	155.849		456.486	9195	456.369	11067.8	452.318	6.35896e-15		456.281	11067.8	456.595	11898.5	452.665	4.74196e-13		456.191	9679.29
	935.21	447.783	934.274	605.991	932.754	2136.81	935.272	191.452	930.794	2677.73		936.373	49.0741	935.072	212.725	934.064	669.139	932.755	2208.63	931.103	2442.42		932.706	2502.56	930.88	2505.39	934.149	695.107	935.428	155.241	935.746	171.077		456.514	9395.97	456.394	11393.8	452.419	4.43983e-14		456.302	11302.5	456.619	12101.2	452.714	1.16381e-12		456.212	9884.6
	935.152	482.432	934.295	608.629	932.778	2148.04	935.282	191.608	930.825	2698.29		936.325	56.2485	935.082	212.898	934.085	672.366	932.778	2224.08	931.133	2467.6		932.73	2518.5	930.909	2530.14	934.17	698.569	935.441	155.574	935.695	187.306		456.538	9551.14	456.416	11647.1	452.519	2.96009e-13		456.321	11486.4	456.641	12259.4	452.764	2.82587e-12		456.231	10045.4
	935.093	519.669	934.314	610.528	932.799	2156.3	935.291	191.714	930.852	2713.72		936.277	64.1061	935.091	213.016	934.104	674.688	932.798	2235.45	931.16	2486.86		932.752	2530.22	930.935	2549.05	934.188	701.003	935.453	155.808	935.644	204.591		456.56	9668.47	456.436	11839.5	452.62	1.88452e-12		456.337	11627.7	456.66	12380.6	452.813	6.78839e-12		456.247	10168.9
	935.035	559.67	934.33	611.86	932.818	2162.23	935.298	191.784	930.876	2725.07		936.228	72.6526	935.098	213.094	934.12	676.318	932.816	2243.64	931.184	2501.31		932.771	2538.66	930.958	2563.24	934.203	702.666	935.463	155.967	935.593	222.996		456.58	9755.25	456.453	11982.4	452.72	1.14565e-11		456.352	11734.1	456.678	12471.8	452.862	1.61334e-11		456.262	10262
	934.977	602.601	934.344	612.769	932.834	2166.4	935.304	191.829	930.897	2733.23		936.18	81.8843	935.104	213.143	934.134	677.43	932.832	2249.39	931.206	2511.94		932.788	2544.58	930.979	2573.68	934.216	703.765	935.472	156.072	935.542	242.588		456.597	9817.93	456.469	12085.9	452.821	6.65062e-11		456.366	11812.6	456.693	12538.9	452.911	3.79343e-11		456.276	10330.7
	934.918	648.608	934.356	613.37	932.848	2169.24	935.309	191.856	930.915	2738.96		936.131	91.7887	935.109	213.173	934.146	678.165	932.845	2253.31	931.224	2519.58		932.802	2548.62	930.997	2581.18	934.227	704.464	935.479	156.139	935.491	263.443		456.612	9862.05	456.482	12158.9	452.921	3.68662e-10		456.377	11869.2	456.707	12587.2	452.961	8.82438e-11		456.287	10380.2
	934.86	697.817	934.365	613.752	932.859	2171.12	935.313	191.872	930.931	2742.86		936.083	102.344	935.113	213.191	934.155	678.633	932.857	2255.91	931.24	2524.95		932.814	2551.29	931.012	2586.45	934.236	704.889	935.485	156.179	935.44	285.642		456.624	9892.21	456.493	12208.8	453.022	1.95143e-09		456.387	11909	456.718	12621.2	453.01	2.03087e-10		456.297	10415
	934.802	750.327	934.373	613.984	932.869	2172.31	935.316	191.88	930.944	2745.45		936.034	113.52	935.116	213.2	934.163	678.917	932.866	2257.56	931.254	2528.61		932.824	2552.99	931.026	2590.04	934.243	705.133	935.489	156.203	935.389	309.267		456.635	9912.16	456.503	12241.9	453.122	9.86357e-09		456.396	11936.2	456.728	12644.3	453.059	4.6241e-10		456.306	10438.7
	934.744	806.21	934.38	614.117	932.877	2173.04	935.318	191.884	930.955	2747.09		935.986	125.278	935.118	213.205	934.17	679.08	932.874	2258.56	931.265	2531.03		932.832	2554.02	931.037	2592.42	934.248	705.264	935.493	156.215	935.338	334.403		456.644	9924.85	456.511	12262.9	453.223	4.76072e-08		456.403	11954.1	456.737	12659.6	453.108	1.04164e-09		456.313	10454.5
	934.685	865.504	934.385	614.189	932.883	2173.45	935.32	191.886	930.964	2748.08		935.938	137.573	935.12	213.207	934.175	679.168	932.88	2259.13	931.275	2532.57		932.839	2554.62	931.046	2593.93	934.252	705.329	935.496	156.221	935.288	361.132		456.651	9932.57	456.517	12275.7	453.323	2.19416e-07		456.409	11965.6	456.744	12669.4	453.158	2.32146e-09		456.319	10464.4
	934.627	928.214	934.389	614.224	932.888	2173.68	935.321	191.887	930.971	2748.66		935.889	150.358	935.121	213.207	934.178	679.211	932.885	2259.44	931.283	2533.5		932.844	2554.93	931.054	2594.84	934.255	705.357	935.497	156.224	935.237	389.535		456.657	9937.01	456.523	12283.1	453.424	9.65654e-07		456.414	11972.5	456.749	12675.3	453.207	5.11863e-09		456.324	10470.5
	934.568	994.307	934.391	614.239	932.892	2173.79	935.322	191.887	930.977	2748.97		935.841	163.578	935.122	213.208	934.181	679.23	932.888	2259.59	931.29	2534.04		932.848	2555.09	931.06	2595.37	934.257	705.367	935.499	156.225	935.186	419.683		456.661	9939.39	456.527	12287	453.524	4.05819e-06		456.418	11976.5	456.754	12678.7	453.256	1.1166e-08		456.328	10474
	934.51	1063.72	934.393	614.245	932.895	2173.83	935.322	191.887	930.981	2749.12		935.792	177.184	935.122	213.208	934.183	679.237	932.891	2259.66	931.295	2534.33		932.851	2555.16	931.065	2595.65	934.259	705.37	935.5	156.225	935.135	451.637		456.665	9940.56	456.53	12289	453.625	1.62855e-05		456.421	11978.6	456.757	12680.5	453.305	2.40991e-08		456.331	10475.9
	934.452	1136.33	934.394	614.246	932.897	2173.85	935.322	191.887	930.984	2749.18		935.744	191.127	935.122	213.208	934.184	679.239	932.893	2259.68	931.298	2534.47		932.853	2555.18	931.068	2595.79	934.259	705.371	935.5	156.225	935.084	485.449		456.667	9941.07	456.532	12289.8	453.725	6.24065e-05		456.424	11979.7	456.76	12681.4	453.355	5.1459e-08		456.334	10476.8
	934.394	1212.01	934.395	614.247	932.898	2173.86	935.322	191.887	930.986	2749.21		935.695	205.362	935.122	213.208	934.185	679.239	932.894	2259.69	931.301	2534.53		932.854	2555.19	931.071	2595.85	934.26	705.371	935.5	156.225	935.033	521.155		456.669	9941.26	456.533	12290.1	453.826	0.00022836		456.425	11980.2	456.762	12681.8	453.404	1.08714e-07		456.335	10477.2
	934.335	1290.56	934.395	614.247	932.898	2173.86	935.322	191.887	930.988	2749.21		935.647	219.857	935.122	213.208	934.185	679.239	932.894	2259.69	931.303	2534.55		932.854	2555.19	931.073	2595.87	934.26	705.371	935.5	156.225	934.982	558.779		456.67	9941.32	456.534	12290.2	453.926	0.000797954		456.427	11980.3	456.763	12682	453.453	2.2724e-07		456.337	10477.4
	934.277	1371.76	934.395	614.247	932.898	2173.86	935.322	191.887	930.988	2749.22		935.599	234.587	935.122	213.208	934.185	679.239	932.895	2259.69	931.304	2534.56		932.855	2555.19	931.074	2595.88	934.26	705.371	935.5	156.225	934.931	598.327		456.671	9941.33	456.535	12290.2	454.027	0.00266		456.427	11980.4	456.764	12682	453.502	4.69964e-07		456.337	10477.4
	934.218	1455.33	934.395	614.247	932.899	2173.86	935.323	191.887	930.988	2749.22		935.55	249.544	935.123	213.207	934.185	679.239	932.895	2259.69	931.304	2534.56		932.855	2555.19	931.074	2595.88	934.26	705.371	935.5	156.225	934.88	639.796		456.671	9941.33	456.535	12290.2	454.127	0.00848		456.428	11980.4	456.765	12682	453.552	9.61692e-07		456.338	10477.4
	934.16	1540.97	934.395	614.247	932.899	2173.86	935.324	191.886	930.989	2749.22		935.502	264.735	935.124	213.207	934.185	679.239	932.895	2259.69	931.305	2534.56		932.855	2555.19	931.075	2595.88	934.26	705.37	935.501	156.225	934.829	683.166		456.671	9941.33	456.535	12290.2	454.228	0.02582		456.428	11980.4	456.765	12682	453.601	1.94722e-06		456.338	10477.4
	934.102	1628.31	934.396	614.247	932.899	2173.86	935.326	191.885	930.989	2749.22		935.453	280.185	935.126	213.205	934.186	679.239	932.895	2259.69	931.305	2534.56		932.855	2555.19	931.075	2595.88	934.261	705.369	935.502	156.225	934.778	728.412		456.671	9941.33	456.535	12290.2	454.328	0.07507		456.428	11980.4	456.765	12682	453.65	3.90138e-06		456.338	10477.4
	934.043	1716.95	934.397	614.245	932.899	2173.86	935.328	191.88	930.989	2749.22		935.405	295.938	935.128	213.2	934.187	679.237	932.895	2259.69	931.305	2534.56		932.855	2555.19	931.075	2595.88	934.263	705.363	935.503	156.224	934.727	775.499		456.671	9941.33	456.535	12290.2	454.429	0.20849		456.428	11980.4	456.765	12682	453.699	7.73516e-06		456.338	10477.4
	933.985	1806.43	934.399	614.239	932.9	2173.85	935.332	191.87	930.989	2749.21		935.356	312.058	935.132	213.189	934.188	679.231	932.896	2259.69	931.305	2534.56		932.856	2555.19	931.075	2595.88	934.265	705.347	935.506	156.22	934.676	824.394		456.672	9941.31	456.536	12290.2	454.529	0.55344		456.428	11980.4	456.765	12682	453.749	1.51774e-05		456.338	10477.4
	933.927	1896.24	934.401	614.224	932.902	2173.83	935.337	191.849	930.99	2749.21		935.308	328.626	935.137	213.166	934.191	679.214	932.898	2259.66	931.305	2534.56		932.858	2555.17	931.075	2595.88	934.268	705.31	935.509	156.211	934.626	875.066		456.673	9941.22	456.537	12290.1	454.63	1.40485		456.428	11980.4	456.765	12682	453.798	2.94737e-05		456.338	10477.4
	933.869	1985.84	934.405	614.19	932.905	2173.78	935.343	191.811	930.992	2749.19		935.26	345.743	935.143	213.123	934.194	679.176	932.9	2259.61	931.307	2534.55		932.86	2555.11	931.076	2595.88	934.272	705.236	935.514	156.192	934.575	927.488		456.675	9940.92	456.539	12289.5	454.73	3.41286		456.429	11980.3	456.766	12682	453.847	5.66532e-05		456.339	10477.4
	933.81	2074.61	934.41	614.121	932.909	2173.67	935.35	191.744	930.995	2749.14		935.211	363.524	935.15	213.049	934.199	679.099	932.904	2259.47	931.308	2534.53		932.864	2554.99	931.078	2595.85	934.277	705.098	935.519	156.158	934.524	981.648		456.678	9940.1	456.542	12288.1	454.831	7.94334		456.43	11980.2	456.767	12681.8	453.896	0.000107799		456.34	10477.2
	933.752	2161.91	934.416	613.991	932.914	2173.43	935.36	191.635	930.999	2749.02		935.163	382.1	935.16	212.927	934.205	678.955	932.908	2259.2	931.311	2534.46		932.868	2554.74	931.08	2595.8	934.284	704.858	935.526	156.099	934.473	1037.55		456.682	9938.23	456.546	12284.8	454.931	17.7374		456.432	11979.7	456.769	12681.5	453.946	0.000203078		456.342	10476.8
	933.693	2247.06	934.424	613.766	932.92	2172.99	935.371	191.462	931.004	2748.78		935.114	401.609	935.171	212.735	934.212	678.705	932.914	2258.7	931.315	2534.31		932.874	2554.28	931.084	2595.67	934.292	704.462	935.535	156.001	934.422	1095.2		456.688	9934.43	456.551	12278.2	455.032	38.0612		456.434	11978.7	456.772	12680.7	453.995	0.000378822		456.344	10475.9
	933.635	2329.34	934.434	613.395	932.929	2172.23	935.384	191.2	931.01	2748.34		935.066	422.2	935.184	212.445	934.222	678.293	932.921	2257.83	931.32	2533.99		932.881	2553.47	931.088	2595.41	934.302	703.84	935.545	155.847	934.371	1154.63		456.696	9927.35	456.558	12265.8	455.132	78.6182		456.437	11976.5	456.775	12679.2	454.044	0.000699853		456.347	10474
	933.577	2408	934.445	612.811	932.939	2170.98	935.4	190.817	931.018	2747.56		935.018	444.023	935.2	212.019	934.233	677.645	932.93	2256.39	931.327	2533.41		932.89	2552.14	931.094	2594.93	934.314	702.898	935.557	155.614	934.32	1215.91		456.705	9915.04	456.566	12244.3	455.233	156.554		456.441	11972.6	456.779	12676.3	454.093	0.00128		456.351	10470.6
	933.519	2482.31	934.459	611.928	932.951	2169.01	935.418	190.27	931.028	2746.29		934.969	467.229	935.218	211.412	934.246	676.664	932.941	2254.13	931.335	2532.41		932.901	2550.04	931.102	2594.09	934.327	701.518	935.572	155.272	934.269	1279.07		456.716	9894.8	456.577	12209	455.333	300.825		456.446	11965.7	456.784	12671.2	454.143	0.00232		456.356	10464.6
	933.46	2551.52	934.475	610.634	932.965	2166.02	935.438	189.511	931.039	2744.29		934.921	491.964	935.238	210.568	934.261	675.226	932.953	2250.71	931.345	2530.74		932.914	2546.87	931.111	2592.71	934.343	699.55	935.588	154.786	934.218	1344.19		456.73	9863.03	456.589	12153.6	455.434	557.808		456.452	11954.5	456.791	12662.9	454.192	0.00417		456.362	10454.7
	933.402	2614.92	934.493	608.789	932.981	2161.64	935.462	188.478	931.053	2741.25		934.872	518.369	935.262	209.42	934.278	673.178	932.968	2245.69	931.357	2528.13		932.928	2542.23	931.121	2590.53	934.36	696.814	935.607	154.109	934.167	1411.34		456.746	9815.07	456.604	12070.1	455.534	996.977		456.459	11936.7	456.799	12649.8	454.241	0.00743		456.369	10439.2
	933.343	2671.84	934.515	606.225	933	2155.4	935.488	187.101	931.069	2736.8		934.824	546.576	935.288	207.89	934.298	670.331	932.984	2238.54	931.372	2524.18		932.945	2535.6	931.134	2587.24	934.381	693.093	935.628	153.19	934.116	1480.56		456.764	9745.07	456.621	11948.5	455.635	1713.65		456.468	11909.9	456.808	12629.9	454.29	0.01312		456.378	10415.7
	933.285	2721.69	934.538	602.739	933.022	2146.73	935.517	185.298	931.088	2730.46		934.775	576.705	935.317	205.887	934.321	666.459	933.004	2228.61	931.388	2518.38		932.965	2526.39	931.149	2582.42	934.403	688.132	935.652	151.965	934.065	1551.88		456.786	9645.93	456.641	11777	455.735	2823.53		456.478	11870.5	456.819	12600.9	454.34	0.02298		456.388	10381.3
	933.227	2763.95	934.565	598.094	933.047	2134.94	935.549	182.98	931.109	2721.63		934.727	608.861	935.349	203.311	934.346	661.301	933.025	2215.11	931.408	2510.12		932.987	2513.85	931.166	2575.54	934.428	681.638	935.679	150.363	934.014	1625.31		456.81	9509.31	456.664	11541.8	455.836	4442.72		456.489	11814.6	456.831	12559.5	454.389	0.03991		456.399	10332.4
	933.168	2798.22	934.595	592.017	933.074	2119.21	935.585	180.046	931.133	2709.62		934.679	643.14	935.385	200.051	934.375	654.553	933.05	2197.13	931.43	2498.65		933.011	2497.13	931.186	2565.97	934.457	673.282	935.708	148.305	933.963	1700.79		456.838	9325.75	456.689	11228	455.937	6649.53		456.503	11737	456.845	12501.9	454.438	0.06877		456.413	10264.6
	933.11	2824.24	934.628	584.205	933.105	2098.64	935.625	176.391	931.16	2693.59		934.63	679.622	935.425	195.99	934.406	645.878	933.077	2173.61	931.455	2483.06		933.039	2475.24	931.208	2552.96	934.488	662.705	935.741	145.704	933.913	1778.21		456.869	9085.04	456.718	10820.4	456.037	9432.23		456.518	11631.8	456.861	12423.7	454.487	0.11758		456.428	10172.6
	933.052	2841.88	934.665	574.326	933.14	2072.18	935.668	171.91	931.19	2672.57		934.582	718.374	935.468	191.011	934.441	634.91	933.107	2143.4	931.483	2462.29		933.069	2447.04	931.233	2535.6	934.522	649.525	935.777	142.47	933.862	1857.39		456.904	8776.82	456.751	10304.9	456.137	12639.5		456.534	11492.1	456.879	12319.6	454.537	0.19945		456.444	10050.4
	932.994	2851.18	934.706	562.034	933.178	2038.69	935.715	166.498	931.224	2645.47		934.533	759.453	935.515	184.998	934.479	621.262	933.141	2105.23	931.514	2435.15		933.103	2411.31	931.261	2512.87	934.559	633.354	935.817	138.512	933.811	1938.08		456.943	8391.47	456.787	9670.94	456.238	15959.5		456.553	11310.4	456.899	12183.5	454.586	0.33571		456.463	9891.43
	932.935	2852.36	934.75	546.978	933.22	1996.99	935.766	160.068	931.261	2611.09		934.485	802.906	935.566	177.853	934.521	604.549	933.178	2057.78	931.549	2400.29		933.141	2366.73	931.292	2483.61	934.6	613.818	935.86	133.747	933.76	2019.92		456.986	7921.45	456.826	8913.9	456.339	18952.6		456.574	11078.2	456.922	12008.7	454.635	0.56065		456.484	9688.39
	932.877	2845.8	934.798	528.828	933.265	1945.85	935.821	152.55	931.301	2568.12		934.436	848.772	935.621	169.5	934.567	584.404	933.218	1999.74	931.587	2356.26		933.181	2311.95	931.326	2446.54	934.644	590.585	935.907	128.103	933.709	2102.48		457.033	7362.85	456.87	8038.14	456.439	21142.7		456.597	10787.1	456.947	11787.9	454.684	0.92883		456.507	9433.82
	932.818	2832.07	934.851	507.303	933.315	1884.12	935.881	143.911	931.346	2515.18		934.388	897.082	935.681	159.901	934.617	560.515	933.262	1929.89	931.63	2301.57		933.226	2245.64	931.364	2400.31	934.692	563.401	935.958	121.532	933.658	2185.22		457.085	6717.2	456.918	7059.76	456.54	22145.5		456.622	10428.8	456.974	11513.7	454.734	1.52617		456.532	9120.47
	932.76	2811.9	934.908	482.198	933.37	1810.79	935.946	134.16	931.395	2450.91		934.34	947.862	935.746	149.067	934.671	532.661	933.31	1847.21	931.676	2234.72		933.274	2166.58	931.405	2343.53	934.744	532.126	936.013	114.018	933.607	2267.53		457.141	5993.17	456.97	6008.2	456.64	21783.4		456.65	9995.91	457.004	11178.6	454.783	2.48633		456.56	8741.88
	932.702	2786.18	934.969	453.432	933.429	1725.09	936.015	123.367	931.448	2374.02		934.291	1001.13	935.815	137.075	934.729	500.751	933.362	1751.03	931.726	2154.35		933.327	2073.79	931.45	2274.83	934.8	496.783	936.072	105.59	933.556	2348.69		457.203	5207.85	457.026	4925.86	456.741	20140.4		456.68	9482.91	457.036	10775.6	454.832	4.01464		456.59	8293.24
	932.644	2755.93	935.035	421.082	933.492	1626.64	936.089	111.667	931.505	2283.37		934.243	1056.9	935.889	124.075	934.792	464.876	933.418	1641.14	931.781	2059.33		933.383	1966.64	931.499	2192.99	934.86	457.6	936.135	96.3276	933.505	2427.93		457.269	4386.92	457.088	3864.82	456.841	17530.7		456.713	8887.17	457.072	10299.3	454.881	6.4222		456.623	7772.24
	932.585	2722.29	935.107	385.423	933.561	1515.6	936.168	99.2668	931.567	2178.13		934.194	1115.18	935.968	110.296	934.86	425.345	933.479	1518.01	931.841	1948.94		933.444	1845.02	931.552	2097.02	934.924	415.044	936.203	86.3734	933.454	2504.43		457.341	3563.46	457.154	2880.36	456.942	14398.3		456.749	8210.12	457.11	9746.05	454.93	10.1735		456.659	7180.13
	932.527	2686.48	935.183	346.961	933.634	1392.75	936.253	86.4446	931.634	2057.91		934.146	1175.97	936.053	96.0495	934.932	382.725	933.544	1382.88	931.905	1823.06		933.51	1709.45	931.609	1986.31	934.993	369.842	936.276	75.9313	933.403	2577.32		457.418	2774.74	457.225	2022.08	457.042	11191.2		456.787	7458.33	457.151	9115.21	454.98	15.9511		456.697	6522.66
	932.468	2649.77	935.264	306.44	933.713	1259.67	936.343	73.5387	931.705	1922.86		934.097	1239.24	936.143	81.7096	935.009	337.846	933.613	1237.88	931.974	1682.32		933.58	1561.28	931.671	1860.82	935.066	322.979	936.353	65.2634	933.352	2645.72		457.501	2057.49	457.302	1324.71	457.143	8260.83		456.829	6644.34	457.196	8409.97	455.029	24.7417		456.739	5810.78
	932.41	2613.44	935.351	264.833	933.797	1118.74	936.439	60.9269	931.782	1773.89		934.049	1304.95	936.239	67.6965	935.091	291.791	933.687	1086.05	932.049	1528.25		933.655	1402.69	931.737	1721.16	935.144	275.667	936.436	54.6767	933.301	2708.76		457.59	1442.18	457.384	801.475	457.243	5813.35		456.873	5786.99	457.244	7638.13	455.078	37.9464		456.783	5060.99
	932.352	2578.74	935.444	223.298	933.887	973.173	936.54	48.996	931.864	1612.7		934.001	1373.04	936.34	54.44	935.179	245.846	933.767	931.273	932.129	1363.43		933.735	1236.82	931.808	1568.79	935.227	229.269	936.523	44.5002	933.251	2765.61		457.685	947.819	457.472	442.685	457.344	3915.42		456.921	4910.97	457.295	6812.64	455.127	57.5174		456.831	4294.87
	932.293	2546.89	935.542	183.096	933.982	826.825	936.647	38.1049	931.951	1441.92		933.952	1443.41	936.447	42.3388	935.272	201.412	933.851	778.063	932.214	1191.48		933.82	1067.6	931.884	1406.08	935.315	185.194	936.616	35.0555	933.2	2815.53		457.786	578.806	457.565	220.389	457.444	2532.84		456.972	4045.36	457.35	5951.66	455.177	86.1216		456.882	3537.85
	932.235	2518.96	935.646	145.486	934.084	684.009	936.761	28.5455	932.044	1265.06		933.904	1515.92	936.561	31.7172	935.371	159.881	933.941	631.227	932.305	1016.95		933.91	899.622	931.964	1236.32	935.408	144.769	936.715	26.6222	933.149	2857.83		457.894	325.182	457.665	97.5154	457.545	1577.98		457.027	3221.16	457.408	5078.01	455.226	127.326		456.937	2817.05
	932.177	2495.94	935.756	111.592	934.192	549.119	936.881	20.5091	932.143	1086.39		933.855	1590.38	936.681	22.7879	935.476	122.492	934.036	495.415	932.401	845.039		934.006	737.796	932.05	1063.67	935.507	109.091	936.819	19.4057	933.098	2891.97		458.009	166.251	457.771	37.7605	457.645	948.352		457.085	2467.96	457.471	4217.86	455.275	185.795		456.995	2158.35
	932.119	2478.61	935.873	82.2777	934.306	426.211	937.007	14.0659	932.248	910.725		933.807	1666.54	936.807	15.6287	935.586	90.1957	934.136	374.628	932.504	681.244		934.108	586.934	932.142	892.895	935.611	78.9095	936.929	13.5129	933.047	2917.55		458.13	76.4282	457.883	12.5818	457.746	550.057		457.146	1810.28	457.537	3398.66	455.324	267.488		457.056	1583.17
	932.06	2467.59	935.996	58.0479	934.426	318.559	937.14	9.16194	932.359	743.067		933.758	1744.1	936.94	10.1799	935.703	63.5383	934.243	271.738	932.613	530.772		934.215	451.277	932.239	729.044	935.72	54.5369	937.044	8.94268	932.996	2934.33		458.259	31.1835	458.002	3.54134	457.846	307.723		457.211	1264.26	457.607	2646.49	455.374	379.822		457.121	1105.65
	932.002	2463.29	936.126	38.9934	934.553	228.279	937.28	5.63667	932.477	588.174		933.71	1822.7	937.08	6.26297	935.826	42.6081	934.355	188.16	932.728	397.989		934.328	334.029	932.341	577.017	935.836	35.8352	937.166	5.59331	932.945	2942.23		458.395	11.1327	458.127	0.82523	457.947	165.828		457.28	835.579	457.681	1983.14	455.423	531.784		457.19	730.752
	931.943	2465.88	936.262	24.8064	934.688	156.096	937.427	3.25613	932.601	450.089		933.662	1901.89	937.227	3.61792	935.956	27.053	934.473	123.726	932.85	285.896		934.448	237.004	932.45	441.057	935.957	22.2663	937.294	3.28654	932.894	2941.39		458.539	3.42423	458.26	0.15577	458.047	85.9376		457.353	519.217	457.76	1423.53	455.472	733.934		457.263	454.079
	931.885	2475.31	936.406	14.8589	934.829	101.331	937.581	1.75491	932.731	331.704		933.613	1981.18	937.381	1.9499	936.092	16.1687	934.598	76.8238	932.979	195.777		934.573	160.452	932.565	324.279	936.084	13.0074	937.429	1.80245	932.843	2932.11		458.69	0.89235	458.4	0.02326	458.148	42.7563		457.431	301.174	457.842	973.984	455.521	998.282		457.341	263.39
	931.827	2491.3	936.557	8.32808	934.977	62.1033	937.742	0.87642	932.869	234.464		933.565	2060	937.542	0.9738	936.235	9.03954	934.729	44.769	933.115	127.114		934.705	103.129	932.685	228.33	936.217	7.09935	937.57	0.91624	932.792	2914.9		458.85	0.19348	458.472	0.00817	458.248	20.3919		457.512	161.819	457.93	631.777	455.571	1337.97		457.422	141.518
	931.769	2513.33	936.715	4.33831	935.133	35.72	937.911	0.40261	933.014	158.25		933.516	2137.71	937.711	0.44734	936.385	4.69567	934.866	24.3247	933.258	77.7991		934.844	62.5925	932.812	153.239	936.357	3.59605	937.718	0.42848	932.741	2890.45		458.932	0.08358	459.555	1.21499e-11	458.349	9.31166		457.597	79.8625	458.022	386.248	455.62	1766.74		457.507	69.8435
	931.71	2540.7	936.88	2.08535	935.297	19.1578	937.998	0.26382	933.165	101.501		933.468	2213.66	937.798	0.29313	936.542	2.24998	935.011	12.2357	933.408	44.6036		934.99	35.6658	932.946	97.5259	936.503	1.67838	937.872	0.18286	932.69	2859.63		460.093	2.40083e-08	460.637	2.53071e-24	458.449	4.06734		457.687	35.8781	458.118	221.166	455.669	2298.23		457.597	31.3771
	931.652	2572.48	937.054	0.91781	935.468	9.51527	938.938	0.00114	933.325	61.5481		933.419	2287.13	938.738	0.00127	936.706	0.98676	935.162	5.6548	933.565	23.7922		935.142	18.9612	933.086	58.5357	936.579	1.10932	937.952	0.11513	932.639	2823.43		461.253	1.47276e-17	461.719	7.37875e-41	458.55	1.69835		457.782	14.5295	458.22	117.807	455.718	2944.92		457.692	12.7067
	931.593	2607.61	937.235	0.36681	935.647	4.34436	939.878	9.69606e-07	933.491	35.0893		933.371	2357.39	939.678	1.07734e-06	936.791	0.63051	935.32	2.38161	933.731	11.7219		935.302	9.34252	933.233	32.938	937.378	0.00603	938.884	0.000169036	932.588	2783.01		462.413	1.92931e-29	462.801	3.01157e-61	458.65	0.67762		457.831	8.86444	458.326	57.949	455.768	3717.09		457.741	7.75236
	931.535	2644.88	937.329	0.22305	935.834	1.80893	940.818	1.61997e-10	933.666	18.6969		933.323	2423.72	940.618	1.79997e-10	937.755	0.00139	935.402	1.48866	933.904	5.29247		935.469	4.23585	933.388	17.2658	938.178	7.0632e-06	939.816	3.0906e-08	932.538	2739.6		463.573	5.39724e-44	463.883	1.72057e-85	458.751	0.25827		458.363	0.01311	458.438	26.1175	455.817	4621.47		458.274	0.01146
	931.477	2682.98	938.527	9.23211e-05	935.931	1.12468	941.758	5.32021e-15	933.848	9.25209		933.274	2485.41	941.558	5.91134e-15	938.719	4.51416e-07	936.366	0.00179	934.085	2.17152		935.555	2.75807	933.549	8.37377	938.977	1.78726e-09	940.747	7.03666e-13	932.487	2694.5		464.733	3.22435e-61	464.965	1.37602e-113	458.851	0.09402		458.896	2.42123e-06	458.495	16.9237	455.866	5660.1		458.806	2.11748e-06
	931.418	2720.53	939.725	2.72232e-09	937.128	0.000881374	942.698	3.43448e-20	933.943	6.31703		933.226	2541.78	942.498	3.81609e-20	939.683	2.17609e-11	937.331	2.46959e-07	934.275	0.80243		936.535	0.00788	933.718	3.73017	939.777	9.76146e-14	941.679	1.99503e-18	932.436	2649.07		465.893	4.11352e-81	466.047	0	458.952	0.03269		459.429	5.58627e-11	459.106	0.06955	455.915	6829.15		459.339	4.88545e-11
	931.36	2756.12	940.923	5.7189e-15	938.325	6.53901e-08	943.638	4.35817e-26	934.901	0.06461		933.177	2592.24	943.438	4.84241e-26	940.647	1.55315e-16	938.295	3.88675e-12	934.373	0.46762		937.515	3.72002e-06	933.805	2.40565	940.576	1.15076e-18	942.611	7.04358e-25	932.385	2604.64		467.053	1.12069e-103	467.129	0	459.052	0.01085		459.962	1.60991e-16	459.717	5.50194e-05	455.965	8118.1		459.872	1.40794e-16
	931.302	2788.36	942.121	8.55892e-22	939.522	4.59286e-13	944.578	1.08707e-32	935.86	0.000183851		933.129	2636.26	944.378	1.20786e-32	941.611	1.64129e-22	939.26	6.99166e-18	935.699	5.56449e-05		938.495	2.90526e-10	934.815	0.00527	941.375	2.92817e-24	943.543	3.09668e-32	932.334	2562.51		468.213	0	468.211	0	459.153	0.00344		460.495	5.79531e-23	460.327	8.37742e-09	456.014	9509.38		460.405	5.06827e-23
	931.244	2815.91	943.318	9.12555e-30	940.718	3.05403e-19	945.519	5.32993e-40	936.818	1.45544e-07		933.08	2673.44	945.318	5.92215e-40	942.575	2.56801e-29	940.225	1.43749e-24	937.025	2.66927e-10		939.475	3.75206e-15	935.825	1.71034e-06	942.175	1.60824e-30	944.475	1.69535e-40	932.283	2523.9		469.373	0	469.293	0	459.253	0.00104		461.028	2.60583e-30	460.938	2.45525e-13	456.063	10978.4		460.938	2.27892e-30
	931.185	2837.5										933.032	2703.47																		932.232	2489.92						459.354	0.000301079						456.112	12494.4
	931.127	2851.97										932.984	2726.22																		932.181	2461.54						459.454	8.31119e-05						456.162	14021.3
	931.068	2858.32										932.935	2741.68																		932.13	2439.57						459.555	2.19081e-05						456.211	15520.2
	931.01	2855.69										932.887	2750																		932.079	2424.61						459.655	5.51447e-06						456.26	16950.6
	930.952	2843.44										932.838	2751.51																		932.028	2417.06						459.756	1.32544e-06						456.309	18273.4
	930.894	2821.08										932.79	2746.67																		931.977	2417.1						459.856	3.0421e-07						456.359	19452.7
	930.835	2788.37										932.742	2736.1																		931.926	2424.68						459.957	6.66721e-08						456.408	20458
	930.777	2745.23										932.693	2720.55																		931.876	2439.5						460.057	1.39531e-08						456.457	21265.3
	930.718	2691.82										932.645	2700.87																		931.825	2461.06						460.158	2.78841e-09						456.506	21858.6
	930.66	2628.46										932.596	2678.02																		931.774	2488.64						460.258	5.32108e-10						456.556	22229.6
	930.602	2555.69										932.548	2653																		931.723	2521.33						460.359	9.69614e-11						456.605	22377.8
	930.543	2474.16										932.499	2626.85																		931.672	2558.06						460.459	1.68716e-11						456.654	22309.5
	930.485	2384.7										932.451	2600.6																		931.621	2597.6						460.56	2.8033e-12						456.703	22036.7
	930.427	2288.23										932.403	2575.25																		931.57	2638.62						460.66	4.44775e-13						456.753	21575.8
	930.369	2185.79										932.354	2551.75																		931.519	2679.73						460.761	6.73859e-14						456.802	20946.2
	930.31	2078.45										932.306	2530.94																		931.468	2719.47						460.861	9.74887e-15						456.851	20169.1
	930.252	1967.35										932.257	2513.53																		931.417	2756.41						460.962	1.34678e-15						456.9	19266.5
	930.193	1853.63										932.209	2500.12																		931.366	2789.13						461.062	1.77663e-16						456.95	18260.6
	930.135	1738.41										932.16	2491.12																		931.315	2816.3						461.163	2.23797e-17						456.999	17173.1
	930.077	1622.78										932.112	2486.78																		931.264	2836.68						461.263	2.69196e-18						457.048	16024.9
	930.019	1507.8										932.064	2487.17																		931.213	2849.16						461.364	3.092e-19						457.097	14836.2
	929.96	1394.42										932.015	2492.16																		931.163	2852.81						461.464	3.39132e-20						457.147	13626.1
	929.902	1283.54										931.967	2501.46																		931.112	2846.85						461.565	3.55185e-21						457.196	12412.6
	929.843	1175.94										931.918	2514.61																		931.061	2830.71						461.665	3.5522e-22						457.245	11212.7
	929.785	1072.3										931.87	2530.97																		931.01	2804.03						461.766	3.39233e-23						457.294	10041.7
	929.727	973.196										931.821	2549.79																		930.959	2766.64						461.866	3.09353e-24						457.344	8913.81
	929.668	879.099										931.773	2570.19																		930.908	2718.61						461.967	2.69383e-25						457.393	7840.98
	929.61	790.361										931.725	2591.22																		930.857	2660.18						462.067	2.23997e-26						457.442	6833.36
	929.552	707.231										931.676	2611.86																		930.806	2591.8						462.168	1.77857e-27						457.491	5898.82
	929.494	629.862										931.628	2631.05																		930.755	2514.09						462.268	1.34852e-28						457.541	5042.91
	929.435	558.311										931.579	2647.73																		930.704	2427.82						462.369	9.76338e-30						457.59	4268.82
	929.377	492.553										931.531	2660.88																		930.653	2333.9						462.469	6.74996e-31						457.639	3577.51
	929.318	432.488										931.482	2669.53																		930.602	2233.35						462.57	4.45614e-32						457.688	2967.87
	929.26	377.956										931.434	2672.77																		930.551	2127.25						462.67	2.80914e-33						457.738	2436.98
	929.202	328.739										931.386	2669.82																		930.501	2016.75						462.771	1.69101e-34						457.787	1980.45
	929.144	284.581										931.337	2659.99																		930.45	1903.03						462.871	9.72021e-36						457.836	1592.74
	929.085	245.191										931.289	2642.75																		930.399	1787.25						462.972	5.33534e-37						457.885	1267.56
	929.027	210.255										931.24	2617.69																		930.348	1670.57						463.072	2.79644e-38						457.935	998.194
	928.968	179.445										931.192	2584.58																		930.297	1554.08						463.173	1.39961e-39						457.984	777.795
	928.91	152.426										931.143	2543.31																		930.246	1438.82						463.273	6.68906e-41						458.033	599.66
	928.852	128.863										931.095	2493.95																		930.195	1325.74						463.374	3.05268e-42						458.082	457.43
	928.793	108.429										931.047	2436.72																		930.144	1215.69						463.474	1.33031e-43						458.132	345.235
	928.735	90.8029										930.998	2371.95																		930.093	1109.42						463.575	5.53583e-45						458.181	257.791
	928.677	75.6831										930.95	2300.12																		930.042	1007.57						463.675	2.19973e-46						458.23	190.45
	928.619	62.7828										930.901	2221.82																		929.991	910.668						463.776	8.34669e-48						458.279	139.203
	928.56	51.8352										930.853	2137.73																		929.94	819.115						463.876	3.02424e-49						458.328	100.663
	928.502	42.5943										930.804	2048.6																		929.889	733.21						463.977	1.04634e-50						458.378	72.0178
	928.443	34.8355										930.756	1955.26																		929.838	653.145						464.077	3.45693e-52						458.427	50.9753
	928.385	28.3552										930.708	1858.55																		929.788	579.012						464.178	1.09059e-53						458.476	35.6966
	928.327	22.9714										930.659	1759.37																		929.737	510.811						464.278	3.28544e-55						458.525	24.731
	928.269	18.5219										930.611	1658.59																		929.686	448.463						464.379	9.45107e-57						458.575	16.9512
	928.21	14.8636										930.562	1557.07																		929.635	391.82						464.479	2.59612e-58						458.624	11.4949
	928.152	11.8715										930.514	1455.66																		929.584	340.675						464.58	6.80969e-60						458.673	7.71185
	928.093	9.43691										930.466	1355.14																		929.533	294.771						464.68	1.70564e-61						458.722	5.11865
	928.035	7.46615										930.417	1256.25																		929.482	253.818						464.781	4.07946e-63						458.772	3.36123
	927.977	5.87903										930.369	1159.66																		929.431	217.495						464.881	9.31699e-65						458.821	2.18366
	927.918	4.60741										930.32	1065.97																		929.38	185.468						464.982	2.03192e-66						458.87	1.40351
	927.86	3.59377										930.272	975.693																		929.329	157.391						465.082	4.2315e-68						458.919	0.89247
	927.802	2.78989										930.223	889.274																		929.278	132.917						465.183	8.41471e-70						458.969	0.56146
	927.744	2.15559										930.175	807.064																		929.227	111.704						465.283	1.59787e-71						459.018	0.34945
	927.685	1.65763										930.127	729.339																		929.176	93.4223						465.384	2.89735e-73						459.067	0.21518
	927.627	1.26868										930.078	656.293																		929.126	77.7537						465.484	5.01669e-75						459.116	0.13108
	927.568	0.9664										930.03	588.046																		929.075	64.3994						465.585	8.29452e-77						459.166	0.079
	927.51	0.73266										929.981	524.65																		929.024	53.0802						465.685	1.30955e-78						459.215	0.04711
	927.452	0.55283										929.933	466.092																		928.973	43.5384						465.786	1.97429e-80						459.264	0.02779
	927.394	0.41517										929.884	412.303																		928.922	35.5388						465.886	2.84221e-82						459.313	0.01622
	927.335	0.31032										929.836	363.165																		928.871	28.8683						465.987	3.90713e-84						459.363	0.00937
	927.277	0.23085										929.788	318.518																		928.82	23.3362						466.087	5.12883e-86						459.412	0.00535
	927.218	0.17092										929.739	278.166																		928.769	18.7728						466.188	6.42887e-88						459.461	0.00302
	927.16	0.12595										929.691	241.889																		928.718	15.0286						466.288	7.69501e-90						459.51	0.00169
	927.102	0.09237										929.642	209.445																		928.667	11.9728						466.389	8.79509e-92						459.56	0.000935149
	927.043	0.06743										929.594	180.577																		928.616	9.4921						466.489	9.59907e-94						459.609	0.000511784
	926.985	0.04899										929.545	155.023																		928.565	7.48891						466.59	1.0004e-95						459.658	0.0002771
	926.927	0.03542										929.497	132.517																		928.514	5.87983						466.69	9.95584e-98						459.707	0.000148433
	926.869	0.02549										929.449	112.794																		928.463	4.59409						466.791	9.46102e-100						459.757	7.86632e-05
	926.81	0.01825										929.4	95.5962																		928.413	3.57211						466.891	8.5853e-102						459.806	4.12436e-05
	926.752	0.01301										929.352	80.6744																		928.362	2.764						466.992	7.43926e-104						459.855	2.13937e-05
	926.693	0.00923										929.303	67.7907																		928.311	2.12834						467.092	6.15548e-106						459.904	1.0979e-05
	926.635	0.00652										929.255	56.7212																		928.26	1.63093						467.193	4.86352e-108						459.954	5.57417e-06
	926.577	0.00458										929.206	47.2563																		928.209	1.2437						467.293	3.66941e-110						460.003	2.79991e-06
	926.519	0.0032										929.158	39.2026																		928.158	0.94382						467.394	2.64363e-112						460.052	1.39141e-06
	926.46	0.00223										929.11	32.3824																		928.107	0.71277						467.494	1.8187e-114						460.101	6.84082e-07
	926.402	0.00155										929.061	26.6344																		928.056	0.53567						467.595	1.19475e-116						460.151	3.32741e-07
	926.343	0.00106										929.013	21.8131																		928.005	0.40063						467.695	7.49468e-119						460.2	1.60122e-07
	926.285	0.000731669										928.964	17.7882																		927.954	0.29817						467.796	4.48937e-121						460.249	7.62323e-08
	926.227	0.000499799										928.916	14.4439																		927.903	0.22084						467.896	2.56788e-123						460.298	3.59065e-08
	926.168	0.000339797										928.867	11.6783																		927.852	0.16278						467.997	1.40256e-125						460.348	1.67321e-08
	926.11	0.000229925										928.819	9.40181																		927.801	0.1194						468.097	0						460.397	7.71391e-09
	926.052	0.000154844										928.771	7.53676																		927.751	0.08715						468.198	0						460.446	3.51838e-09
	925.994	0.000103787										928.722	6.01586																		927.7	0.06331						468.298	0						460.495	1.58765e-09
	925.935	6.92369e-05										928.674	4.78134																		927.649	0.04576						468.399	0						460.545	7.08783e-10
	925.877	4.59698e-05										928.625	3.78392																		927.598	0.03292						468.499	0						460.594	3.13052e-10
	925.818	3.03774e-05										928.577	2.98177																		927.547	0.02357						468.6	0						460.643	1.36793e-10
	925.76	1.99789e-05										928.529	2.33962																		927.496	0.01679						468.7	0						460.692	5.91366e-11
	925.702	1.30778e-05										928.48	1.82792																		927.445	0.0119						468.801	0						460.742	2.52926e-11
	925.644	8.52e-06										928.432	1.42203																		927.394	0.0084						468.901	0						460.791	1.07023e-11
	925.585	5.52443e-06										928.383	1.10154																		927.343	0.0059						469.002	0						460.84	4.48025e-12
	925.527	3.56514e-06										928.335	0.84963																		927.292	0.00412						469.102	0						460.889	1.85556e-12
	925.468	2.28986e-06										928.286	0.65253																		927.241	0.00286						469.203	0						460.939	7.60311e-13
	925.41	1.46381e-06										928.238	0.49901																		927.19	0.00198						469.303	0						460.988	3.08214e-13
	925.352	9.31329e-07										928.19	0.37998																		927.139	0.00136
	925.293	5.89741e-07										928.141	0.28811																		927.088	0.000935247
	925.235	3.71676e-07										928.093	0.21751																		927.038	0.000637769
	925.177	2.33135e-07										928.044	0.16351																		926.987	0.000432802
	925.119	1.45544e-07										927.996	0.12239																		926.936	0.000292284
												927.947	0.09122																		926.885	0.000196431
												927.899	0.0677																		926.834	0.000131372
												927.851	0.05003																		926.783	8.74355e-05
												927.802	0.03681																		926.732	5.7911e-05
												927.754	0.02697																		926.681	3.81701e-05
												927.705	0.01968																		926.63	2.50366e-05
												927.657	0.01429																		926.579	1.63424e-05
												927.608	0.01034																		926.528	1.06156e-05
												927.56	0.00745																		926.477	6.86223e-06
												927.512	0.00534																		926.426	4.41442e-06
												927.463	0.00381																		926.376	2.826e-06
												927.415	0.00271																		926.325	1.80036e-06
												927.366	0.00192
												927.318	0.00135
												927.269	0.000949873
												927.221	0.000663912
												927.173	0.000462057
												927.124	0.000320199
												927.076	0.000220945
												927.027	0.000151806
												926.979	0.000103856
												926.93	7.07483e-05
												926.882	4.79887e-05
												926.834	3.24117e-05
												926.785	2.17974e-05
												926.737	1.45965e-05
												926.688	9.73262e-06
												926.64	6.46177e-06
												926.592	4.27182e-06
												926.543	2.812e-06
												926.495	1.84313e-06
												926.446	1.20292e-06
												926.398	7.81732e-07
												926.349	5.05846e-07
												926.301	3.25926e-07
												926.253	2.09102e-07
												926.204	1.33579e-07
												926.156	8.49685e-08
												926.107	5.38167e-08
												926.059	3.39403e-08
												926.01	2.13135e-08
												925.962	1.3327e-08
												925.914	8.29759e-09
												925.865	5.1441e-09
												925.817	3.17547e-09
												925.768	1.95184e-09
												925.72	1.1946e-09
												925.671	7.28013e-10
												925.623	4.4177e-10
												925.575	2.66927e-10
[truncated: 28 more columns]

## Sheet: Figure 1d
Figure 1d	pO2(mTorr)	Cu	Ti	O
	1.8	0.884	1.041	0.216
	3	1.146	1.109	0.176
	4	1.36	1.65	0.162

## Sheet: Figure 2b
Figure 2b	Times (s)	Output voltage (V)	Times (s)	Output voltage (V)	Times (s)	Output voltage (V)	Times (s)	Output voltage (V)
	0	-0.05269	20	1.41687	40.07	12.0892	60.07	0.09906
	0.13	0.6504	20.06	0.12829	40.15	-11.1684	60.15	0.102
	0.26	-3.527	20.12	-6.7187	40.23	5.8836	60.23	-0.6288
	0.39	0.05422	20.18	-2.6817	40.3	-12.804	60.31	0.5597
	0.52	4.273	20.24	6.22251	40.38	5.0676	60.39	-0.07727
	0.65	-0.6732	20.3	0.75356	40.45	2.4048	60.47	2.153
	0.78	-0.07144	20.36	-0.36928	40.53	8.6184	60.55	0.1352
	0.91	0.3767	20.43	-5.88193	40.61	-1.5684	60.63	-19.7
	1.04	-4.222	20.49	-0.38106	40.68	-7.6776	60.71	21.401
	1.17	-0.3103	20.55	5.53064	40.76	-10.3368	60.79	0.08545
	1.3	0.5356	20.61	0.29602	40.83	10.3932	60.87	-4.584
	1.43	3.731	20.68	-0.5083	40.91	13.272	60.95	0.07009
	1.56	-0.0089	20.74	-3.87274	40.99	-4.1892	61.03	0.08176
	1.69	0.055	20.8	0.85616	41.06	-5.9352	61.11	-0.5664
	1.82	-3.45	20.86	5.52208	41.14	3.9888	61.19	0.4807
	1.95	-0.02333	20.92	0.24526	41.22	5.616	61.27	-20.181
	2.08	0.8941	20.98	-5.008	41.29	-10.8456	61.35	21.492
	2.21	4.553	21.05	-3.56643	41.37	11.5356	61.43	0.08441
	2.34	-0.0272	21.11	3.43791	41.45	-2.0604	61.51	-3.425
	2.47	-0.5114	21.17	2.27695	41.52	-3.9468	61.59	0.1258
	2.6	-3.04	21.23	-0.22448	41.6	5.628	61.67	0.09608
	2.73	-0.05155	21.3	-5.01228	41.7	-3.8196	61.75	-0.7749
	2.86	0.5508	21.36	-2.43974	41.78	-11.794	61.83	0.1082
	2.99	3.252	21.42	6.1047	41.86	12.336	61.91	0.08292
	3.12	-3.838	21.48	0.63146	41.93	-1.5144	61.99	0.1481
	3.25	-0.08787	21.54	-0.08433	42.01	7.7652	62.07	0.1481
	3.38	0.4755	21.6	-5.90066	42.09	-5.2656	62.15	-19
	3.51	4.388	21.67	-0.60062	42.16	-11.4412	62.23	21.081
	3.64	-0.02267	21.73	5.10653	42.24	11.1852	62.31	-0.05919
	3.77	-2.7638	21.79	0.4993	42.31	-3.6048	62.39	-3.532
	3.9	0.3084	21.85	-0.16082	42.39	1.302	62.47	-0.02997
	4.03	3.308	21.91	-3.94128	42.47	0.76296	62.55	0.03756
	4.16	-2.019	21.98	2.50828	42.55	-10.8308	62.63	3.31
	4.29	-0.8567	22.04	4.00768	42.62	4.1508	62.71	0.1066
	4.42	0.06836	22.1	-0.19831	42.7	10.8732	62.79	-19.122
	4.55	3.34	22.16	-5.01442	42.78	4.0584	62.87	-0.00599
	4.68	-0.02774	22.22	-2.67322	42.85	5.6268	62.95	0.0988
	4.81	-3.145	22.29	6.11113	42.93	-10.1	63.03	0.3822
	4.94	-3.237	22.35	0.76255	43	-8.4324	63.11	0.2026
	5.07	-0.05933	22.41	-0.15844	43.08	12.2208	63.19	-6.622
	5.2	4.109	22.47	-4.57317	43.16	1.4196	63.27	21.34
	5.33	-0.04199	22.53	-0.24462	43.23	-1.278	63.35	-0.03904
	5.46	-0.02241	22.6	4.51962	43.31	-1.9404	63.43	-18.571
	5.59	-3.1075	22.66	0.34529	43.38	-12.0568	63.51	0.1249
	5.72	0.4292	22.72	-2.08095	43.46	-1.5408	63.59	0.1066
	5.85	3.648	22.78	-4.11264	43.54	12.78	63.67	-1.144
	5.98	0.01465	22.84	4.26472	43.61	-3.6084	63.75	0.09738
	6.11	0.05564	22.91	1.66241	43.69	5.9976	63.83	0.0651
	6.24	-3.426	22.97	-0.21506	43.77	11.9112	63.91	21.697
	6.37	-0.2723	23.04	-5.99423	43.84	-10.6008	63.99	0.01468
	6.5	0.05842	23.1	0.01702	43.92	2.4528	64.07	-20.554
	6.63	2.806	23.17	5.61204	43.99	11.4684	64.15	1.232
	6.76	-0.1377	23.23	0.12516	44.07	-3.3216	64.23	0.03244
	6.89	-3.074	23.29	-3.91129	44.15	6.1884	64.31	-4.094
	7.02	-0.5518	23.35	-3.87274	44.22	-8.1684	64.39	0.02998
	7.15	-0.0219	23.41	5.95048	44.3	-9.8664	64.47	0.1041
	7.28	3.17	23.48	1.22929	44.37	4.0656	64.55	0.3874
	7.41	-0.01944	23.54	-0.13223	44.45	10.848	64.63	0.6272
	7.54	0.02388	23.6	-5.12795	44.53	-2.7828	64.71	-2.693
	7.67	3.075	23.66	0.4329	44.6	12.8056	64.79	20.472
	7.8	-4.443	23.73	5.19863	44.68	-8.0196	64.87	0.06938
	7.93	-0.3747	23.79	0.20056	44.76	-9.7632	64.95	-19.874
	8.06	0.1135	23.85	-4.85163	44.83	4.0944	65.03	-0.13
	8.19	-2.864	23.91	-3.82347	44.91	12.0808	65.11	-0.1447
	8.32	-0.2646	23.97	5.54135	44.99	-2.862	65.19	-1.991
	8.45	0.5861	24.04	1.21944	45.06	5.0148	65.27	-0.02109
	8.58	4.279	24.1	-0.30716	45.14	-3.5544	65.35	0.02006
	8.71	-0.07786	24.16	-6.2118	45.22	-12.0716	65.43	21.267
	8.84	-0.03448	24.22	-0.01338	45.3	11.8604	65.51	-0.03003
	8.97	-1.709	24.29	4.45108	45.37	8.5056	65.59	-19.79
	9.1	-0.07608	24.35	0.24012	45.45	-3.0384	65.67	2.639
	9.23	0.368	24.41	-4.60958	45.52	10.08	65.75	-0.1385
	9.36	-3.684	24.47	-3.55358	45.6	4.4844	65.83	-3.951
	9.49	-0.4041	24.54	5.10653	45.68	-11.5172	65.91	-0.02102
	9.62	0.1189	24.6	1.04423	45.75	12.208	65.99	0.02628
	9.75	3.999	24.66	-0.04128	45.83	1.9224	66.07	0.7521
	9.88	-0.01348	24.72	-6.04044	45.91	-1.6236	66.15	0.1438
	10.01	0.05037	24.79	-0.40184	45.98	-3.2028	66.23	-19.384
	10.14	-2.301	24.85	4.80022	46.06	-0.55596	66.31	20.71
	10.27	-0.18	24.91	0.39841	46.13	-8.22	66.39	0.00101
	10.4	0.2097	24.97	-0.10695	46.21	10.4904	66.47	-3.917
	10.53	3.304	25.04	-4.07194	46.29	-1.2816	66.55	0.08273
	10.66	-0.2163	25.1	4.12121	46.36	-1.5228	66.63	0.0651
	10.79	-0.0509	25.16	1.82691	46.44	5.0424	66.71	-19.954
	10.92	-3.723	25.22	-0.1014	46.52	-4.9104	66.79	0.01818
	11.05	-0.8534	25.28	-6.35349	46.59	-12.388	66.87	-0.04234
	11.18	-0.02494	25.35	-0.19441	46.67	1.02096	66.95	2.349
	11.31	3.034	25.42	6.01688	46.74	-3.9876	67.03	-0.03243
	11.44	-0.05703	25.48	-0.16358	46.82	11.768	67.11	-5.743
	11.57	0.06428	25.55	-4.0441	46.9	5.9412	67.19	22
	11.7	-3.7988	25.61	-2.91098	46.97	-8.7852	67.27	0.06562
	11.83	-0.2978	25.67	6.16253	47.05	-2.3916	67.35	-4.413
	11.96	3.5693	25.74	0.55435	47.12	0.27384	67.43	-0.04228
	12.09	-4.29	25.8	-0.46439	47.2	-5.1072	67.51	-0.153
	12.22	-0.2055	25.86	-3.77635	47.28	-12.468	67.59	0.9787
	12.35	0.03734	25.93	1.56752	47.36	12.255	67.67	0.2199
	12.48	4.334	25.99	5.39784	47.43	-9.2448	67.75	-20.755
	12.61	0.00275	26.05	-0.21463	47.51	6.751	67.83	21.281
	12.74	0.06456	26.12	-5.83267	47.59	-1.659	67.91	-0.03696
	12.87	-3.201	26.18	-2.36905	47.66	-4.597	67.99	-3.927
	13	-0.05709	26.24	6.37245	47.74	-3.824	68.07	-0.04921
	13.13	4.174	26.3	0.41341	47.81	0.7738	68.15	0.08992
	13.26	0.00422	26.37	-0.9759	47.89	-7.266	68.23	0.4249
	13.39	0.04793	26.43	-4.23259	47.97	10.5806	68.31	0.4955
	13.52	-3.98	26.49	2.61538	48.04	-0.28802	68.39	-14.493
	13.65	-0.1453	26.56	3.96056	48.12	-11.7027	68.47	-20.02
	13.78	0.3369	26.62	-0.20829	48.19	5.59734	68.55	-0.01098
	13.91	4.174	26.68	-5.37029	48.27	1.31123	68.63	21.955
	14.04	0.00422	26.75	-0.80827	48.35	-1.95607	68.71	-0.01182
	14.17	0.04793	26.81	5.94906	48.42	11.6288	68.79	-0.1617
	14.3	-2.799	26.87	0.26761	48.5	-8.4645	68.87	-19.6663
	14.43	-0.6513	26.93	-0.86755	48.58	-4.71703	68.95	0.8115
	14.56	0.02723	27	-3.46255	48.65	6.72466	69.03	0.0721
	14.69	4.098	27.06	2.66397	48.73	-3.15264	69.11	5.703
	14.82	-0.1562	27.12	3.26896	48.8	2.16768	69.19	-0.05498
	14.95	0.125	27.18	-0.10343	48.88	9.24939	69.27	-4.489
	15.08	-3.346	27.25	-5.98357	48.96	-9.97272	69.35	-0.03606
	15.21	-0.1584	27.31	-1.14363	49.03	-0.45955	69.43	-0.031
	15.34	0.3697	27.37	5.75546	49.11	5.21875	69.51	21.285
	15.47	3.866	27.44	0.21901	49.18	-10.1189	69.59	0.1547
	15.6	0.006	27.5	-0.4485	49.26	12.0395	69.67	-19.275
	15.73	0.05015	27.57	-3.68842	49.34	-0.12966	69.75	2.996
	15.86	-2.328	27.63	3.18224	49.41	-6.99245	69.83	0.06614
	15.99	-0.1533	27.69	2.13964	49.49	3.46737	69.91	-4.57
	16.12	0.5716	27.75	-0.27547	49.57	2.28849	69.99	-0.1464
	16.25	3.055	27.82	-6.03602	49.64	-11.9426	70.07	0.04987
	16.38	-0.0026	27.88	-0.14237	49.72	9.93425	70.15	0.956
	16.51	0.05126	27.94	5.37835	49.8	1.4128	70.23	0.1753
	16.64	-3.51	28.01	0.13431	49.87	-8.11823	70.31	-19.695
	16.77	-1.007	28.08	-4.59187	49.95	3.20266	70.39	20.521
	16.9	-0.03076	28.15	-2.64784	50.05	1.23582	70.47	0.07832
	17.03	3.427	28.21	6.26567	50.12	-11.1116	70.55	-3.825
	17.16	-0.04239	28.27	0.57313	50.2	12.0357	70.63	-0.07151
	17.29	-0.00124	28.34	0.03745	50.28	-3.25345	70.71	-0.114
	17.42	-3.873	28.41	-3.62993	50.36	4.46849	70.79	1.187
	17.55	-0.1465	28.47	2.93218	50.43	-8.91081	70.87	0.1396
	17.68	0.05365	28.54	1.92911	50.51	-8.95698	70.95	-6.594
	17.81	3.687	28.6	-0.0292	50.59	-0.41576	71.03	21.508
	17.94	-0.01027	28.66	-6.427	50.66	11.1424	71.11	0.06595
	18.07	0.03484	28.72	-0.42168	50.74	5.0887	71.19	-20.0757
	18.2	-3.002	28.79	4.97301	50.82	-1.42819	71.27	0.08565
	18.33	-0.03527	28.85	0.23211	50.89	-11.957	71.35	0.0642
	18.46	-0.00971	28.91	-0.18551	50.97	-6.4992	71.43	0.9835
	18.59	3.009	28.98	-3.6501	51.04	6.84316	71.51	0.134
	18.72	-0.5486	29.04	4.66245	51.12	11.6041	71.59	-12.78
	18.85	-0.098	29.1	1.12467	51.2	2.87639	71.67	13.067
	18.98	-3.037	29.17	-0.38921	51.27	-2.09304	71.75	-0.1335
	19.11	-0.7573	29.23	-6.35843	51.35	-5.8305	71.83	-5.031
	19.24	-0.03252	29.3	0.47512	51.43	-11.4053	71.91	-0.01571
	19.37	3.091	29.36	4.82176	51.51	-4.03218	71.99	-0.08252
	19.5	-0.1078	29.43	0.18541	51.58	4.42924	72.07	-20.032
	19.63	-0.01946	29.49	-4.71488	51.66	4.64085	72.15	21.1897
	19.76	-2.924	29.56	-2.79707	51.73	11.6462	72.23	0.0465
	19.89	0.0158	29.62	6.05594	51.81	-1.92144	72.31	0.121
			29.68	0.55639	51.88	-7.53341	72.39	0.09096
			29.75	-0.21901	51.96	-5.44498	72.47	-0.1381
			29.81	-4.12804	52.04	-12.4106	72.55	-3.724
			29.87	1.25414	52.11	2.79252	72.63	-0.07675
			29.94	4.09981	52.19	-1.19349	72.71	0.04035
			30.01	0.02204	52.27	12.866	72.79	-6.483
			30.08	-6.02024	52.34	9.58027	72.87	21.31
			30.15	0.31863	52.42	-7.74887	72.95	0.1278
			30.21	5.2876	52.49	-6.81931	73.03	-20.778
			30.28	0.22546	52.57	-7.57265	73.11	0.15
			30.34	-5.20492	52.65	-8.90312	73.19	1.062
			30.41	-3.6259	52.72	-8.0105	73.27	0.0607
			30.47	6.35238	52.8	12.4001	73.35	0.2959
			30.54	0.49912	52.88	-12.3512	73.43	-18.653
			30.6	-0.36662	52.96	4.06373	73.51	0.9172
			30.67	-4.23896	53.03	1.12501	73.59	-0.0069
			30.73	1.61814	53.11	9.94194	73.67	2.968
			30.8	4.86008	53.19	0.57736	73.75	0.08921
			30.86	-0.01796	53.26	-11.327	73.83	-7.287
			30.92	-6.37053	53.34	-11.0885	73.91	21.91
			30.98	-2.39374	53.41	1.66751	73.99	-0.06172
			31.05	6.24349	53.49	3.46814	74.07	-19.083
			31.11	0.80746	53.57	12.0588	74.15	3.642
			31.18	-0.61447	53.64	1.47667	74.23	0.0397
			31.25	-4.04939	53.72	-7.59266	74.31	-3.99
			31.32	4.29946	53.8	-3.84596	74.39	0.1061
			31.39	0.67597	53.87	-8.34908	74.47	-0.02893
			31.46	-0.37025	53.95	-10.6884	74.55	-20.066
			31.53	-3.90218	54.02	6.39147	74.63	0.08487
			31.6	3.23467	54.1	12.2984	74.71	0.01566
			31.67	0.94882	54.18	2.36775	74.79	-0.7926
			31.74	-0.26821	54.25	-1.91759	74.87	0.1345
			31.82	-3.96671	54.33	-12.5044	74.95	21.0494
			31.88	2.88983	54.41	-8.94159	75.03	0.9691
			31.94	2.54528	54.48	-1.56747	75.11	0.7236
			32.01	0.04821	54.56	-7.62882	75.19	-1.313
			32.08	-6.02111	54.63	0.34697	75.27	-18.95
			32.14	0.13642	54.71	10.9192	75.35	0.05921
			32.22	5.35329	54.79	3.96523	75.43	-4.486
			32.28	0.12577	54.86	-9.7034	75.51	0.1325
			32.35	-4.23665	54.94	6.7993	75.59	-5.039
			32.42	-1.12977	55.02	3.75901	75.67	21.941
			32.48	6.02291	55.09	12.4428	75.75	-19.029
			32.55	0.34265	55.17	9.74957	75.83	-0.1841
			32.61	-0.32824	55.25	3.59203	75.91	0.2412
			32.68	-3.61812	55.32	-3.56355	75.99	-11.43
			32.75	3.50317	55.4	-4.1022	76.07	0.3075
			32.81	1.37025	55.47	-10.1189	76.15	0.1064
			32.87	-0.12823	55.55	0.35074	76.23	0.2245
			32.94	-4.8643	55.63	11.6425	76.31	0.2432
			33.01	0.15297	55.7	7.58573	76.39	-19.226
			33.07	4.48662	55.78	2.02609	76.47	0.1112
			33.15	-0.2038	55.86	3.21805	76.55	20.044
			33.22	-6.48635	55.93	-11.8643	76.63	0.6049
			33.29	-0.40633	56.01	-2.84715	76.71	0.1367
			33.35	5.15441	56.09	-4.93711	76.79	-3.679
			33.42	-0.05326	56.16	-6.12445	76.87	-0.1504
			33.48	-5.3989	56.24	-9.22631	76.95	-2.537
			33.55	-3.00324	56.31	12.205	77.03	18.446
			33.61	6.04298	56.39	12.5813	77.11	-20.1045
			33.68	0.72746	56.47	-7.3972	77.19	0.3345
			33.74	-0.25964	56.55	-2.84484	77.27	0.09608
			33.81	-3.95384	56.62	-6.28758	77.35	-4.642
			33.87	1.49651	56.7	-11.5502	77.43	0.03199
			33.94	3.20212	56.77	-9.3879	77.51	-0.08194
			34.01	-0.15412	56.85	1.78216	77.59	17.645
			34.07	-6.06368	56.93	10.0958	77.67	-0.00651
			34.14	-0.92725	57	1.00497	77.75	-18.129
			34.21	4.65448	57.08	2.13536	77.83	-0.01681
			34.27	0.07244	57.16	-9.35712	77.91	-2.127
			34.34	-5.26388	57.23	-8.76461	77.99	20.9
			34.4	-3.69658	57.31	-1.6829	78.07	-0.1525
			34.48	5.88789	57.38	11.877	78.15	-3.723
			34.54	0.39958	57.46	7.30717	78.23	2.506
			34.61	-0.67108	57.54	3.37118	78.31	-7.396
			34.67	-3.95567	57.61	4.08605	78.39	4.611
			34.74	3.07623	57.69	-11.4113	78.47	-0.0949
			34.8	1.80486	57.77	-7.49185	78.55	-3.86
			34.88	-0.15011	57.84	-5.702	78.63	0.4831
			34.94	-5.94887	57.92	-3.09801	78.71	-19.84
			35.01	0.87214	57.99	11.3655	78.79	1.03
			35.07	4.92816	58.07	-1.08115	78.87	-0.01078
			35.13	0.28628	58.15	11.6056	78.95	20.03
			35.19	-0.16903	58.22	-6.67541	79.03	0.1816
			35.25	-4.27132	58.3	-10.6345	79.11	-5.917
			35.31	2.83356	58.37	-1.58979	79.19	-0.1404
			35.37	2.41208	58.45	-7.24946	79.27	-0.1743
			35.43	0.04206	58.53	-1.22966	79.35	20.483
			35.5	-5.48101	58.6	-6.95012	79.43	-0.05848
			35.55	-1.76509	58.68	1.78216	79.51	-20.859
			35.62	6.03203	58.75	3.41581	79.59	0.1177
			35.68	0.7322	58.83	12.0196	79.67	0.08675
			35.74	-0.3474	58.91	2.32697	79.75	6.386
			35.8	-4.40451	58.98	5.70815	79.83	0.08247
			35.86	0.34722	59.06	-4.09528	79.91	-4.22
			35.92	4.53041	59.14	-11.0052	79.99	0.1296
			35.98	0.24887	59.22	-4.76859	80.07	-0.6284
			36.05	0.03082	59.29	-10.3344
			36.11	-4.33153	59.37	10.87
			36.17	2.36829	59.45	11.09
			36.23	3.20759	59.52	12.78
			36.29	-0.16051	59.6	4.876
			36.35	-5.94641	59.67	3.262
			36.41	-2.77517	59.75	-12.226
			36.47	6.12691	59.83	5.335
			36.53	0.99749	59.9	6.773
			36.59	-0.23099	59.98	-9.252
			36.65	-5.77476
			36.71	-0.19121
			36.77	5.42627
			36.83	0.34539
			36.9	-0.53168
			36.96	-4.03595
			37.02	1.68536
			37.08	5.35511
			37.14	-0.10316
			37.2	-4.53223
			37.26	-3.66739
			37.32	4.00676
			37.38	1.66948
			37.44	-0.12752
			37.5	-6.2226
			37.56	-0.61561
			37.63	6.59217
			37.69	0.27022
			37.75	-0.72381
			37.81	-4.0104
			37.87	1.22082
			37.93	6.05392
			37.99	0.03839
			38.05	-5.25659
			38.12	-3.2897
			38.18	5.3916
			38.24	1.06573
			38.3	-0.08046
			38.36	-6.01512
			38.42	-0.82197
			38.48	6.69252
			38.54	0.39192
			38.61	-0.70866
			38.67	-3.68381
			38.73	1.24874
			38.79	5.95175
			38.85	0.20618
			38.91	-5.97182
			38.97	-4.24213
			39.03	3.25503
			39.09	1.87748
			39.15	0.01284
			39.21	-6.31119
			39.27	-1.40966
			39.33	6.20901
			39.4	0.58751
			39.46	-0.53788
			39.52	-3.78963
			39.59	1.62405
			39.65	4.06514
			39.72	0.13759
			39.78	-5.67989
			39.84	-1.91397
			39.9	6.60129
			39.97	0.73038
			40.03	-0.31693

## Sheet: Figure 2c
Figure 2c	Times (s)	Output current (nA)	Times (s)	Output current (nA)	Times (s)	Output current (nA)	Times (s)	Output current (nA)
	0.05	-59.791	20.05	-198.099	40	545.533	60.05	867.198
	0.1	5.88	20.1	-28.8186	40.05	-27.3269	60.1	-41.8548
	0.15	4.888	20.15	3.85999	40.1	4.4517	60.15	-753.772
	0.2	193.766	20.2	181.275	40.15	-481.815	60.2	39.9168
	0.25	21.201	20.25	-10.3056	40.2	-71.4655	60.25	80.802
	0.3	27.367	20.3	-15.0735	40.25	522.752	60.3	889.834
	0.35	-21.386	20.35	-199.923	40.3	99.7888	60.35	181.157
	0.4	-13.424	20.4	-43.1232	40.35	57.4172	60.4	-898.497
	0.45	6.267	20.45	-10.4455	40.4	-143.851	60.45	28.7652
	0.5	188.608	20.5	279.59	40.45	-466.6	60.5	45.492
	0.55	98.847	20.55	0.49367	40.5	-34.3892	60.55	292.662
	0.6	3.168	20.6	-10.7262	40.55	542.255	60.6	725.675
	0.65	15.314	20.65	-132.322	40.6	66.2443	60.65	-28.8456
	0.7	-75.314	20.7	-52.6609	40.65	-156.208	60.7	-764.782
	0.75	3.323	20.75	-16.1963	40.7	-513.258	60.75	242.484
	0.8	7.444	20.8	321.42	40.75	-244.484	60.8	43.6332
	0.85	221.172	20.85	-20.9642	40.8	-22.0305	60.85	617.886
	0.9	37.669	20.9	-11.7081	40.85	394.628	60.9	246.202
	0.95	24.563	20.95	-77.485	40.9	60.9478	60.95	-577.08
	1	0.612	21	-127.273	40.95	-20.2658	61	-108.757
	1.05	-17.901	21.05	-28.2573	41	-313.339	61.05	54.7836
	1.1	7.01	21.1	285.095	41.05	-202.112	61.1	248.059
	1.15	86.298	21.15	-8.48169	41.1	20.341	61.15	779.569
	1.2	129.939	21.2	-7.07921	41.15	545.45	61.2	-19.554
	1.25	3.912	21.25	-38.636	41.2	15.0446	61.25	-797.968
	1.3	22.208	21.3	-146.067	41.25	62.7137	61.3	-25.1292
	1.35	-56.971	21.35	-20.9642	41.3	-535.118	61.35	26.9076
	1.4	0.55	21.4	172.299	41.35	-165.037	61.4	363.282
	1.45	7.692	21.45	2.31672	41.4	345.193	61.45	506.381
	1.5	258.957	21.5	-7.07921	41.45	191.595	61.5	-355.928
	1.55	61.759	21.55	-14.653	41.5	9.74814	61.55	-534.337
	1.6	14.121	21.6	-147.048	41.55	57.4172	61.6	36.1992
	1.65	8.854	21.65	-19.7025	41.6	-364.538	61.65	121.687
	1.7	-52.618	21.7	69.7768	41.65	-150.912	61.7	895.678
	1.75	5.957	21.75	276.649	41.7	519.978	61.75	34.3404
	1.8	18.753	21.8	0.49367	41.75	149.223	61.8	-853.366
	1.85	172.79	21.85	-9.18294	41.8	-4.37532	61.85	-51.1464
	1.9	13.842	21.9	-211.002	41.85	-37.921	61.9	54.7836
	1.95	26.267	21.95	-25.3124	41.9	-306.277	61.95	448.769
	2	-32.85	22	-8.48169	41.95	-60.8714	62	344.698
	2.05	-5.042	22.05	204.276	42	506.945	62.05	-82.74
	2.1	6.902	22.1	-2.73187	42.05	57.4172	62.1	-545.488
	2.15	209.847	22.15	-14.5131	42.1	-27.3269	62.15	123.545
	2.2	85.617	22.2	-198.941	42.15	-483.918	62.2	93.81
	2.25	5.787	22.25	-38.636	42.2	-53.8103	62.25	856.119
	2.3	12.34	22.3	-14.7938	42.25	196.892	62.3	93.81
	2.35	-65.074	22.35	262.094	42.3	11.514	62.35	-500.885
	2.4	5.167	22.4	7.78677	42.35	7.98228	62.4	-839.912
	2.45	6.251	22.45	-9.6044	42.4	-536.884	62.45	21.3324
	2.5	205.912	22.5	-116.474	42.45	6.21756	62.5	342.839
	2.55	28.358	22.55	-57.8503	42.5	568.064	62.55	606.736
	2.6	26.778	22.6	-23.7691	42.55	7.98228	62.6	-56.7216
	2.65	-8.11	22.65	319.877	42.6	29.1692	62.65	-233.272
	2.7	-14.415	22.7	-8.48169	42.65	-251.547	62.7	64.0752
	2.75	6.732	22.75	-9.88418	42.7	-195.051	62.75	51.0672
	2.8	165.958	22.8	-72.015	42.75	325.773	62.8	906.03
	2.85	116.012	22.85	-92.4918	42.8	80.3689	62.85	153.28
	2.9	2.502	22.9	-34.8491	42.85	-7.90704	62.9	-893.982
	2.95	18.459	22.95	289.407	42.9	-103.244	62.95	-402.389
	3	-69.195	23	6.38428	42.95	-492.745	63	17.6148
	3.05	1.062	23.05	-3.99446	43	-36.1551	63.05	296.378
	3.1	7.754	23.1	-22.3667	43.05	219.843	63.1	729.391
	3.15	247.555	23.15	-144.664	43.1	9.74814	63.15	-13.9776
	3.2	49.567	23.2	-18.0193	43.15	-37.921	63.2	-658.852
	3.25	19.513	23.25	228.401	43.2	-89.1195	63.25	-106.9
	3.3	6.267	23.3	-8.06113	43.25	-195.051	63.3	64.0752
	3.35	-36.491	23.35	-5.53684	43.3	496.352	63.35	686.647
	3.4	6.468	23.4	-10.7262	43.35	218.077	63.4	149.563
	3.45	35.066	23.45	-168.226	43.4	9.74814	63.45	-108.757
	3.5	151.21	23.5	-19.281	43.45	-50.2786	63.5	-348.494
	3.55	9.04	23.55	41.1666	43.5	-119.133	63.55	38.058
	3.6	24.78	23.6	262.413	43.55	-510.063	63.6	188.59
	3.65	-44.098	23.65	0.49367	43.6	249.856	63.65	836.031
	3.7	-0.643	23.7	-11.848	43.65	52.1208	63.7	4.6056
	3.75	7.382	23.75	-224.747	43.7	4.4517	63.75	-856.993
	3.8	248.469	23.8	-28.8186	43.75	-361.007	63.8	-140.351
	3.85	76.012	23.85	-8.62248	43.8	-248.015	63.85	134.695
	3.9	8.622	23.9	225.734	43.85	548.982	63.9	645.762
	3.95	10.109	23.95	10.1712	43.9	53.8855	63.95	194.165
	4	-65.182	24	-11.1468	43.95	-78.5266	64	-305.75
	4.05	5.461	24.05	-183.373	44	-538.311	64.05	-279.733
	4.1	4.625	24.1	-38.9158	44.05	-205.643	64.1	23.19
	4.15	198.724	24.15	-13.9518	44.1	278.104	64.15	207.174
	4.2	20.752	24.2	286.918	44.15	135.099	64.2	889.216
	4.25	27.135	24.25	17.3235	44.2	-25.5622	64.25	13.8984
	4.3	-20.519	24.3	-8.76237	44.25	-29.0928	64.3	-787.082
	4.35	-12.974	24.35	-106.376	44.3	-366.304	64.35	-75.306
	4.4	6.84	24.4	-76.9237	44.35	-64.4032	64.4	119.828
	4.45	198.863	24.45	-10.7262	44.4	550.829	64.45	896.296
	4.5	105.183	24.5	351.959	44.45	64.4784	64.5	60.3588
	4.55	2.471	24.55	38.081	44.5	-78.5266	64.55	-885.578
	4.6	15.144	24.6	-7.64056	44.55	-92.6512	64.6	-58.5804
	4.65	-76.476	24.65	-70.8932	44.6	-237.422	64.65	75.2268
	4.7	3.137	24.7	-91.7906	44.65	-514.686	64.7	747.976
	4.75	7.537	24.75	-26.5741	44.7	336.366	64.75	188.59
	4.8	221.497	24.8	263.882	44.75	36.2303	64.8	-543.629
	4.85	38.258	24.85	32.0496	44.8	-52.0444	64.85	-335.485
	4.9	24.052	24.9	-2.59198	44.85	-85.5889	64.9	28.7652
	4.95	1.278	24.95	-16.0555	44.9	-207.408	64.95	446.911
	5	-18.52	25	-154.902	44.95	-73.2302	65	380.008
	5.05	7.305	25.05	-17.3181	45	548.981	65.05	-93.8904
	5.1	80.938	25.1	226.003	45.05	83.8994	65.1	-822.392
	5.15	132.294	25.15	54.0688	45.1	-82.0583	65.15	-17.6952
	5.2	4.361	25.2	1.75626	45.15	-520.319	65.2	181.157
	5.25	22.797	25.25	-7.35989	45.2	-355.711	65.25	876.561
	5.3	-55.949	25.3	-208.197	45.25	-74.996	65.3	15.7572
	5.35	0.535	25.35	-19.7025	45.3	228.67	65.35	-647.7
	5.4	7.894	25.4	9.60982	45.35	34.4656	65.4	-190.529
	5.45	260.599	25.45	153.786	45.4	-119.133	65.45	77.0844
	5.5	63.277	25.5	6.38428	45.45	-182.692	65.5	876.382
	5.55	13.688	25.55	-14.0925	45.5	-212.705	65.55	153.28
	5.6	9.644	25.6	-219.557	45.55	-43.2174	65.6	-499.027
	5.65	-56.6	25.65	-26.4342	45.6	540.491	65.65	-255.574
	5.7	6.205	25.7	-9.88418	45.65	15.0446	65.7	58.5
	5.75	16.801	25.75	259.113	45.7	-103.244	65.75	422.752
	5.8	176.229	25.8	-1.61006	45.75	-210.94	65.8	424.61
	5.85	14.818	25.85	-9.6044	45.8	-506.533	65.85	-56.7216
	5.9	27.104	25.9	-158.128	45.85	320.477	65.9	-900.446
	5.95	-31.053	25.95	-45.7883	45.9	175.706	65.95	-58.5804
	6	-5.848	26	-19.0012	45.95	-20.2658	66	145.847
	6.05	7.398	26.05	306.693	46	-22.0305	66.05	864.701
	6.1	205.447	26.1	11.8543	46.05	-406.91	66.1	82.6596
	6.15	88.483	26.15	-8.48169	46.1	-122.664	66.15	-407.964
	6.2	6.081	26.2	-88.1436	46.15	496.689	66.2	-874.868
	6.25	13.641	26.25	-65.0026	46.2	119.909	66.25	21.3324
	6.3	-67.645	26.3	-34.0071	46.25	-80.802	66.3	407.884
	6.35	5.523	26.35	314.687	46.3	-136.554	66.35	521.248
	6.4	6.856	26.4	-10.4455	46.35	-557.352	66.4	-19.554
	6.45	211.241	26.45	-5.25616	46.4	-75.2268	66.45	-679.294
	6.5	29.644	26.5	-46.4896	46.45	302.034	66.5	-183.095
	6.55	28.266	26.55	-113.388	46.5	0.9696	66.55	103.103
	6.6	-5.91	26.6	-24.1897	46.55	-56.6424	66.6	895.41
	6.65	-14.849	26.65	204.697	46.6	-298.237	66.65	132.838
	6.7	6.654	26.7	5.26248	46.65	-125.404	66.7	-127.342
	6.75	157.825	26.75	-3.573	46.7	-6.4644	66.75	-567.788
	6.8	117.097	26.8	-14.3723	46.75	153.36	66.8	-12.12
	6.85	3.416	26.85	-158.689	46.8	-110.537	66.85	249.918
	6.9	19.079	26.9	-15.495	46.85	-119.828	66.9	721.957
	6.95	-67.444	26.95	267.252	46.9	-207.174	66.95	-15.8364
	7	0.953	27	72.302	46.95	-294.521	67	-839.118
	7.05	8.312	27.05	1.61547	47	552.83	67.05	-45.5712
	7.1	250.483	27.1	-5.81751	47.05	73.4472	67.1	32.4828
	7.15	54.447	27.15	-244.241	47.1	-49.2084	67.15	836.825
	7.2	18.691	27.2	-22.086	47.15	-51.0672	67.2	162.572
	7.25	6.948	27.25	-7.92124	47.2	-537.264	67.25	-720.179
	7.3	-36.197	27.3	175.946	47.25	-86.3772	67.3	-168.227
	7.35	6.825	27.35	6.66496	47.3	168.227	67.35	23.19
	7.4	26.252	27.4	-12.4094	47.35	39.996	67.4	376.291
	7.45	156.384	27.45	-213.948	47.4	-101.244	67.45	556.558
	7.5	9.226	27.5	-28.6778	47.45	-222.042	67.5	-82.74
	7.55	25.245	27.55	-12.5493	47.5	-242.484	67.55	-896.729
	7.6	-43.586	27.6	283.236	47.55	546.636	67.6	-17.6952
	7.65	-1.092	27.65	10.5917	47.6	144.067	67.65	130.979
	7.7	7.754	27.7	-9.04305	47.65	-62.2176	67.7	862.049
	7.75	240.614	27.75	-144.804	47.7	-95.6688	67.75	58.5
	7.8	75.919	27.8	-46.9102	47.75	-513.104	67.8	-630.974
	7.85	8.978	27.85	-17.5987	47.8	248.14	67.85	-309.468
	7.9	11.255	27.9	319.175	47.85	290.884	67.9	26.9076
	7.95	-66.127	27.95	5.82293	47.9	-104.962	67.95	400.451
	8	6.298	28	-9.88418	47.95	-123.545	68	411.601
	8.05	5.802	28.05	-80.29	48	-400.451	68.05	-43.7124
	8.1	205.184	28.1	-67.6676	48.05	-84.5184	68.1	-863.278
	8.15	22.735	28.15	-35.6903	48.1	563.096	68.15	-82.74
	8.2	27.382	28.2	290.845	48.15	34.4208	68.2	54.7836
	8.25	-19.094	28.25	-9.04305	48.2	-69.6516	68.25	787.002
	8.3	-14.198	28.3	-4.55492	48.25	-540.272	68.3	140.272
	8.35	7.072	28.35	-33.7273	48.3	-112.394	68.35	-655.134
	8.4	181.264	28.4	-129.096	48.35	-82.6596	68.4	-324.335
	8.45	103.293	28.45	-27.1355	48.4	188.67	68.45	71.5092
	8.5	2.409	28.5	188.428	48.45	-8.3232	68.5	875.852
	8.55	15.655	28.55	5.68304	48.5	-75.2268	68.55	132.838
	8.6	-76.662	28.6	-4.69571	48.55	-407.884	68.6	-179.378
	8.65	3.075	28.65	-11.5673	48.6	-153.28	68.65	-688.586
	8.7	7.785	28.7	-155.323	48.65	-45.492	68.7	-25.1292
	8.75	230.436	28.75	-15.6349	48.7	560.794	68.75	270.361
	8.8	43.029	28.8	271.039	48.75	-43.6332	68.8	826.384
	8.85	23.943	28.85	106.242	48.8	-147.704	68.85	-6.5448
	8.9	1.805	28.9	2.17683	48.85	-417.176	68.9	-855.489
	8.95	-21.108	28.95	-8.76237	48.9	-99.3852	68.95	-101.324
	9	7.181	29	-202.306	48.95	387.521	69	99.3852
	9.05	99.234	29.05	-21.2448	49	26.9868	69.05	656.912
	9.1	136.942	29.1	-9.04305	49.05	-54.7836	69.1	216.467
	9.15	4.532	29.15	202.874	49.1	-112.394	69.15	-355.928
	9.2	22.642	29.2	-4.27424	49.15	-246.202	69.2	-525.044
	9.25	-56.383	29.25	-10.025	49.2	-49.2084	69.25	12.0396
	9.3	-0.131	29.3	-172.573	49.25	536.989	69.3	322.397
	9.35	8.033	29.35	-36.1108	49.3	-12.0396	69.35	883.995
	9.4	272.884	29.4	-9.6044	49.35	-531.334	69.4	13.8984
	9.45	69.645	29.45	265.46	49.4	-196.024	69.45	-879.294
	9.5	13.13	29.5	5.54315	49.45	-162.572	69.5	-77.1648
	9.55	9.009	29.55	-7.92124	49.5	-0.8892	69.55	41.7744
	9.6	-61.123	29.6	-99.784	49.55	119.909	69.6	86.3772
	9.65	5.972	29.65	-47.3316	49.6	-39.9168	69.65	359.566
	9.7	13.982	29.7	-19.7025	49.65	-214.608	69.7	-26.9868
	9.75	181.466	29.75	321.98	49.7	-316.822	69.75	-714.604
	9.8	15.066	29.8	-17.8785	49.75	-43.6332	69.8	-97.6068
	9.85	26.949	29.85	-8.90316	49.8	558.935	69.85	69.6516
	9.9	-30.186	29.9	-55.4658	49.85	-38.058	69.9	811.956
	9.95	-7.397	29.95	-70.8932	49.9	-6.4644	69.95	220.183
	10	7.367	30	-35.831	49.95	-503.812	70	-84.5988
	10.05	204.797	30.05	288.566	50	-164.43	70.05	-809.916
	10.1	89.831	30.1	-9.18294	50.05	331.769	70.1	-28.8456
	10.15	5.058	30.15	-3.15243	50.1	-60.3588	70.15	153.28
	10.2	13.083	30.2	-26.1535	50.15	-110.537	70.2	899.746
	10.25	-72.309	30.25	-117.035	50.2	-437.618	70.25	73.368
	10.3	4.981	30.3	-18.7206	50.25	-218.324	70.3	-523.186
	10.35	6.902	30.35	222.23	50.3	540.351	70.35	-409.823
	10.4	209.32	30.4	40.6053	50.35	34.4208	70.4	93.81
	10.45	30.357	30.45	-2.87175	50.4	-62.2176	70.45	578.86
	10.5	26.949	30.5	-8.20192	50.45	-400.451	70.5	173.723
	10.55	-5.863	30.55	-136.67	50.5	-173.723	70.55	-445.133
	10.6	-16.088	30.6	-15.495	50.55	212.83	70.6	-277.874
	10.65	7.227	30.65	27.1409	50.6	88.3152	70.65	25.0488
	10.7	154.494	30.7	229.005	50.65	-112.394	70.7	385.583
	10.75	119.73	30.75	-0.76803	50.7	-78.9432	70.75	603.018
	10.8	2.487	30.8	-8.34181	50.75	-522.752	70.8	-51.1464
	10.85	19.528	30.85	-210.02	50.8	-203.458	70.85	-839.473
	10.9	-66.577	30.9	-23.3486	50.85	298.316	70.9	-32.562
	10.95	0.488	30.95	-14.653	50.9	77.1648	70.95	130.979
	11	8.126	31	240.881	50.95	-47.3496	71	832.314
	11.05	247.043	31.05	9.46993	51	-95.6688	71.05	47.3496
	11.1	52.015	31.1	-9.74429	51.05	-183.014	71.1	-895.842
	11.15	18.428	31.15	-168.507	51.1	-64.0752	71.15	-294.6
	11.2	7.46	31.2	-44.1052	51.15	546.281	71.2	84.5184
	11.25	-40.24	31.25	-7.22	51.2	13.9776	71.25	846.117
	11.3	6.592	31.3	286.217	51.25	-67.7928	71.3	121.687
	11.35	27.661	31.35	-4.41503	51.3	-530.186	71.35	-263.006
	11.4	158.646	31.4	-1.0487	51.35	-138.413	71.4	-673.718
	11.45	8.978	31.45	-91.0893	51.4	51.1464	71.45	6.4644
	11.5	26.035	31.5	-89.4062	51.45	170.086	71.5	385.583
	11.55	-39.822	31.55	-10.8661	51.5	-30.624	71.55	638.328
	11.6	-1.975	31.6	313.005	51.55	-64.0752	71.6	-12.12
	11.65	6.127	31.65	-3.29322	51.6	-548.769	71.65	-684.869
	11.7	243.527	31.7	-1.74995	51.65	-91.9524	71.7	-242.564
	11.75	75.408	31.75	-52.6609	51.7	509.112	71.75	106.819
	11.8	7.491	31.8	-109.041	51.75	41.8548	71.8	877.71
	11.85	11.116	31.85	-19.9823	51.8	-43.6332	71.85	103.103
	11.9	-67.645	31.9	264.163	51.85	-507.882	71.9	-830.62
	11.95	4.315	31.95	-8.90316	51.9	-93.81	71.95	-450.708
	12	4.113	32	-4.13435	51.95	28.8456	72	2.748
	12.05	203.852	32.05	-11.848	52	147.785	72.05	617.886
	12.1	21.991	32.1	-106.095	52.05	-19.4736	72.1	246.202
	12.15	27.785	32.15	-23.9099	52.1	-149.563	72.15	-90.174
	12.2	-16.692	32.2	211.01	52.15	-461.778	72.2	-761.064
	12.25	-14.554	32.25	60.5207	52.2	-166.289	72.25	-116.191
	12.3	6.809	32.3	1.05502	52.25	567.434	72.3	867.708
	12.35	192.481	32.35	-5.9574	52.3	88.3152	72.35	378.149
	12.4	110.729	32.4	-166.403	52.35	118.05	72.4	-222.121
	12.45	1.759	32.45	-31.4828	52.4	-73.368	72.45	-893.186
	12.5	16.352	32.5	15.7811	52.45	-192.307	72.5	-4.686
	12.55	-75.221	32.55	155.61	52.5	-67.7928	72.55	324.254
	12.6	2.874	32.6	-5.39695	52.55	281.591	72.6	603.018
	12.65	7.971	32.65	-11.4275	52.6	-156.997	72.65	-43.7124
	12.7	230.234	32.7	-206.514	52.65	-91.9524	72.7	-658.852
	12.75	43.138	32.75	-40.7398	52.7	-505.316	72.75	-39.996
	12.8	23.633	32.8	-2.87175	52.75	-188.59	72.8	121.687
	12.85	3.091	32.85	274.401	52.8	554.779	72.85	882.136
	12.9	-21.944	32.9	5.68304	52.85	132.917	72.9	60.3588
	12.95	7.072	32.95	-10.025	52.9	-39.9168	72.95	-582.655
	13	71.581	33	-144.944	52.95	-47.3496	73	-363.361
	13.05	136.694	33.05	-107.077	53	-419.034	73.05	13.8984
	13.1	3.835	33.1	-9.6044	53.05	-77.0844	73.1	301.954
	13.15	23.246	33.15	294.772	53.1	313.184	73.15	660.63
	13.2	-53.253	33.2	-5.11627	53.15	36.2796	73.2	-26.9868
	13.25	0.008	33.25	-6.23808	53.2	-38.058	73.25	-924.163
	13.3	7.739	33.3	-64.4412	53.25	-274.078	73.3	-77.1648
	13.35	263.961	33.35	-149.432	53.3	-207.174	73.35	47.3496
	13.4	65.446	33.4	-16.8975	53.35	179.378	73.4	755.41
	13.45	12.262	33.45	303.047	53.4	142.21	73.45	168.148
	13.5	9.861	33.5	2.31672	53.45	-77.0844	73.5	-235.13
	13.55	-61.666	33.55	-4.97548	53.5	-255.493	73.55	-705.312
	13.6	6.081	33.6	-38.2146	53.55	-314.963	73.6	-2.8272
	13.65	15.206	33.65	-114.932	53.6	4.686	73.65	121.687
	13.7	182.163	33.7	-19.281	53.65	533.272	73.7	847.537
	13.75	14.633	33.75	218.722	53.7	6.5448	73.75	15.7572
	13.8	25.539	33.8	-3.85367	53.75	-25.0488	73.8	-876.287
	13.85	-29.179	33.85	-4.27424	53.8	-540.981	73.85	-134.776
	13.9	-7.196	33.9	-15.6349	53.85	-147.704	73.9	28.7652
	13.95	7.986	33.95	-133.724	53.9	499.027	73.95	645.762
	14	200.552	34	-20.4037	53.95	118.05	74	296.378
	14.05	89.041	34.05	279.272	54	-132.838	74.05	-389.38
	14.1	4.997	34.1	85.3449	54.05	28.8456	74.1	-534.337
	14.15	14.772	34.15	0.49367	54.1	-262.927	74.15	28.7652
	14.2	-68.854	34.2	-1.0487	54.15	26.9868	74.2	433.902
	14.25	6.84	34.25	-194.172	54.2	181.236	74.25	863.992
	14.3	8.095	34.3	-43.4039	54.25	-12.0396	74.3	-93.8904
	14.35	211.009	34.35	4.84191	54.3	-88.2348	74.35	-809.383
	14.4	30.961	34.4	173.842	54.35	-381.866	74.4	8.3232
	14.45	26.794	34.45	-3.99446	54.4	-130.979	74.45	281.512
	14.5	-3.741	34.5	-11.5673	54.45	270.44	74.5	863.198
	14.55	-15.732	34.55	-193.05	54.5	34.4208	74.55	-2.8272
	14.6	7.661	34.6	-76.5031	54.55	69.7308	74.6	-872.57
	14.65	144.177	34.65	-5.81751	54.6	-294.521	74.65	-92.0316
	14.7	121.62	34.7	288.005	54.65	-223.9	74.7	34.3404
	14.75	1.836	34.75	-13.1106	54.7	546.636	74.75	489.655
	14.8	19.435	34.8	-19.0012	54.75	116.191	74.8	316.822
	14.85	-65.384	34.85	-128.816	54.8	-125.404	74.85	-367.079
	14.9	-0.038	34.9	-116.193	54.85	12.12	74.9	-500.885
	14.95	7.785	34.95	-8.48169	54.9	-540.626	74.95	10.182
	15	249.63	35	370.331	54.95	114.334	75	363.282
	15.05	52.263	35.05	-5.81751	55	216.546	75.05	854.7
	15.1	17.421	35.1	-5.9574	55.05	-19.4736	75.1	-64.1556
	15.15	7.258	35.15	-69.6306	55.1	-64.0752	75.15	-781.507
	15.2	-41.634	35.2	-134.847	55.15	-402.308	75.2	-8.4024
	15.25	6.267	35.25	-17.3181	55.2	64.1556	75.25	73.368
	15.3	27.475	35.3	248.806	55.25	535.13	75.3	904.526
	15.35	156.198	35.35	-5.9574	55.3	10.2612	75.35	77.0844
	15.4	9.567	35.4	-5.53684	55.35	26.9868	75.4	-802.836
	15.45	26.453	35.45	-22.086	55.4	-529.831	75.45	-110.616
	15.5	-40.07	35.5	-112.406	55.45	21.4116	75.5	49.2084
	15.55	-1.835	35.55	-24.0498	55.5	289.025	75.55	798.154
	15.6	7.491	35.6	182.257	55.55	25.1292	75.6	184.873
	15.65	235.812	35.65	10.5917	55.6	-4.6056	75.65	-493.451
	15.7	77.561	35.7	-2.03062	55.65	-411.601	75.7	-521.328
	15.75	7.444	35.75	-10.1649	55.7	-84.5184	75.75	65.934
	15.8	11.736	35.8	-141.158	55.75	526.194	75.8	621.602
	15.85	-68.017	35.85	-25.3124	55.8	90.174	75.85	274.078
	15.9	5.26	35.9	65.0089	55.85	-12.0396	75.9	-858.057
	15.95	5.771	35.95	257.364	55.9	-479.653	75.95	-99.4656
	16	199.917	36	0.21299	55.95	-86.3772	76	21.3324
	16.05	22.394	36.05	-1.32938	56	38.1372	76.05	333.547
	16.1	27.832	36.1	-205.812	56.05	370.795	76.1	834.257
	16.15	-14.771	36.15	-48.7341	56.1	67.872	76.15	-603.098
	16.2	-14.585	36.2	-2.3113	56.15	-39.9168	76.2	-346.636
	16.25	6.856	36.25	196.422	56.2	-419.034	76.25	28.7652
	16.3	170.59	36.3	-3.15243	56.25	-210.892	76.3	352.132
	16.35	103.231	36.35	-14.0925	56.3	177.52	76.35	623.461
	16.4	2.146	36.4	-170.75	56.35	153.36	76.4	-253.715
	16.45	16.693	36.45	-82.9542	56.4	-0.8892	76.45	-890.618
	16.5	-73.579	36.5	-7.22	56.45	-223.9	76.5	13.8984
	16.55	2.564	36.55	273.314	56.5	-222.042	76.55	140.272
	16.6	7.739	36.6	-1.1895	56.55	496.104	76.6	866.12
	16.65	224.874	36.65	-8.06113	56.6	142.21	76.65	6.4644
	16.7	42.348	36.7	-104.272	56.65	36.2796	76.7	-787.082
	16.75	22.657	36.75	-100.766	56.7	-114.253	76.75	-90.174
	16.8	3.246	36.8	-9.74429	56.75	-588.59	76.8	49.2084
	16.85	-23.54	36.85	302.059	56.8	-25.0488	76.85	485.938
	16.9	6.856	36.9	-12.2686	56.85	305.75	76.9	409.742
	16.95	82.518	36.95	-12.8299	56.9	-10.182	76.95	-227.696
	17	140.598	37	-56.307	56.95	10.2612	77	-690.444
	17.05	3.819	37.05	-89.9666	57	-534.257	77.05	4.6056
	17.1	23.401	37.1	-11.848	57.05	-58.5	77.1	192.307
	17.15	-52.711	37.15	283.096	57.1	290.884	77.15	852.758
	17.2	-0.565	37.2	-9.88418	57.15	223.98	77.2	-34.4208
	17.25	7.553	37.25	-4.97548	57.2	49.2888	77.25	-845.933
	17.3	261.296	37.3	-26.5741	57.25	-6.4644	77.3	-38.1372
	17.35	66.5	37.35	-119.56	57.3	-432.043	77.35	51.0672
	17.4	11.224	37.4	-20.6835	57.35	-210.892	77.4	894.791
	17.45	9.52	37.45	253.927	57.4	552.566	77.45	116.112
	17.5	-65.709	37.5	27.1409	57.45	164.51	77.5	-630.974
	17.55	5.322	37.55	0.21299	57.5	8.4024	77.55	-168.227
	17.6	12.185	37.6	-8.48169	57.55	-504.962	77.6	28.7652
	17.65	183.511	37.65	-162.616	57.6	-179.298	77.65	422.752
	17.7	15.02	37.7	-32.3248	57.65	49.2888	77.7	502.663
	17.75	26.887	37.75	28.1228	57.7	255.574	77.75	-157.076
	17.8	-27.707	37.8	136.255	57.75	41.8548	77.8	-822.392
	17.85	-8.327	37.85	-8.06113	57.8	30.7044	77.85	-0.9696
	17.9	6.979	37.9	-6.51876	57.85	-404.167	77.9	179.298
	17.95	196.989	37.95	-210.301	57.9	-116.112	77.95	898.863
	18	90.838	38	-42.9834	57.95	532.124	78	-36.2796
	18.05	2.952	38.05	-2.87175	58	106.9	78.05	-892.837
	18.1	12.959	38.1	246.912	58.05	-39.9168	78.1	-41.8548
	18.15	-74.477	38.15	4.70112	58.1	-65.934	78.15	71.5092
	18.2	4.082	38.2	-12.4094	58.15	-505.228	78.2	807.445
	18.25	6.375	38.25	-172.854	58.2	134.776	78.25	149.563
	18.3	210.405	38.3	-70.6125	58.25	238.847	78.3	-562.213
	18.35	30.527	38.35	-7.50068	58.3	32.562	78.35	-463.717
	18.4	26.066	38.4	335.97	58.35	25.1292	78.4	21.3324
	18.45	-3.896	38.45	-13.6711	58.4	-398.592	78.45	517.531
	18.5	-17.963	38.5	-14.2324	58.45	-64.0752	78.5	393.017
	18.55	6.453	38.55	-90.6679	58.5	348.494	78.55	-389.38
	18.6	136.121	38.6	-124.749	58.55	58.5804	78.6	-545.488
	18.65	121.357	38.65	-14.2324	58.6	77.1648	78.65	2.748
	18.7	0.581	38.7	362.617	58.65	-398.592	78.7	285.228
	18.75	19.869	38.75	-6.09819	58.7	-93.81	78.75	846.472
	18.8	-64.392	38.8	-9.74429	58.75	567.079	78.8	-54.864
	18.85	-0.519	38.85	-52.2403	58.8	194.245	78.85	-887.172
	18.9	7.32	38.9	-117.456	58.85	66.0144	78.9	-49.2888
	18.95	247.74	38.95	-20.8243	58.9	-25.0488	78.95	183.014
	19	53.27	39	257.29	58.95	-525.404	79	811.871
	19.05	16.166	39.05	-15.2143	59	171.944	79.05	19.4736
	19.1	7.924	39.1	-4.41503	59.05	171.944	79.1	-619.824
	19.15	-43.354	39.15	-21.5255	59.1	34.4208	79.15	-289.025
	19.2	5.771	39.2	-118.718	59.15	51.1464	79.2	25.0488
	19.25	20.349	39.25	-21.8062	59.2	-359.566	79.25	699.656
	19.3	159.963	39.3	221.473	59.25	-54.7836	79.3	270.361
	19.35	9.148	39.35	37.9402	59.3	535.84	79.35	-259.29
	19.4	25.585	39.4	-2.17051	59.35	114.334	79.4	-616.108
	19.45	-39.884	39.45	-4.55492	59.4	69.7308	79.45	-19.554
	19.5	-3.028	39.5	-206.374	59.45	-503.458	79.5	841.336
	19.55	6.701	39.55	-31.6236	59.5	-136.554	79.55	435.761
	19.6	235.254	39.6	15.0799	59.55	-39.9168	79.6	-38.1372
	19.65	78.041	39.65	157.993	59.6	255.574	79.65	-885.224
	19.7	5.895	39.7	-10.3056	59.65	62.2968	79.7	-181.236
	19.75	11.085	39.75	-18.1592	59.7	103.182	79.75	93.81
	19.8	-72.278	39.8	-218.856	59.75	-365.141	79.8	867.27
	19.85	4.547	39.85	-45.7883	59.8	-145.847	79.85	91.9524
	19.9	5.353	39.9	-4.13435	59.85	509.112	79.9	-880.798
	19.95	204.363	39.95	271.736	59.9	162.652	79.95	-365.22
	20	21.883	40	0.49367	59.95	6.5448	80	-0.9696
					60	-500.889

## Sheet: Figure 2d
Figure 2d	Film thickness (nm)	Output voltage (V)	Output current (nA)
	86	4.7	130
	172	6	415
	291	11.9	507
	388	16	696
	497	22	906

## Sheet: Figure 2e
Figure 2e	Bending strain (%)	Output voltage (V)	Output current (nA)
	0.45	2	343
	0.55	5	395
	0.63	8.5	596
	0.71	17.8	788
	0.77	22	906

## Sheet: Figure 2f
Figure 2f	Number of bending cycles	Output voltage (V)
	0	14.326
	0.266	-14.5255
	0.532	0.06122
	0.798	4.9305
	1.0605	-5.65345
	1.3265	-0.0018
	1.596	-0.00148
	1.862	-1.91235
	2.128	-0.45704
	2.3905	0.00366
	2.6565	2.28475
	2.926	-3.45515
	3.192	0.01707
	3.4615	14.326
	3.7275	-14.5255
	3.997	0.06122
	4.2665	4.9305
	4.529	-5.65345
	4.7985	-0.0018
	5.0645	-0.00148
	5.334	-1.91235
	5.6035	-0.45704
	5.8695	0.00366
	6.132	2.28475
	6.4015	14.326
	6.6675	-14.5255
	6.9335	0.06122
	7.1995	4.9305
	7.462	-5.65345
	7.7315	-0.0018
	7.9975	-0.00148
	8.2635	-1.91235
	8.5295	-0.45704
	8.7955	0.00366
	9.058	2.28475
	9.3275	-3.45515
	9.5935	0.01707
	9.8595	9.9845
	10.1255	-7.4556
	10.3915	-0.00036651
	10.654	3.6005
	10.9235	-6.2377
	11.1895	-0.05414
	11.4555	1.4934
	11.718	-4.10115
	11.9805	-0.02898
	12.2535	0.00991
	12.516	14.3355
	12.782	-10.1016
	13.048	4.29502
	13.314	-6.73786
	13.5765	-6.5903
	13.846	-6.7502
	14.112	-6.74438
	14.3815	-10.2058
	14.644	-2.32861
	14.9065	-6.72107
	15.176	-6.73783
	15.449	-6.73823
	15.715	-8.25503
	15.981	5.18459
	16.247	-6.73756
	16.5165	-6.65298
	16.779	-6.73806
	17.0485	-9.02451
	17.3145	-9.06936
	17.5805	-3.54139
	17.8465	-6.65754
	18.1125	-6.73779
	18.382	-6.73841
	18.648	-11.9397
	18.9525	-1.01648
	19.215	-6.73758
	19.481	-6.70878
	19.7505	-6.73816
	20.0165	-10.1372
	20.279	5.44034
	20.5485	-6.73756
	20.8145	-6.70474
	21.0805	-6.73871
	21.35	-6.63374
	21.616	-10.2599
	21.882	-2.47316
	22.1445	-6.73788
	22.414	-6.73744
	22.68	-6.73813
	22.946	-10.7388
	23.2085	5.99633
	23.4745	-6.7376
	23.7405	-6.72501
	24.01	-6.738
	24.276	-7.18605
	24.542	-9.10605
	24.8045	-4.00064
	25.0775	-6.73862
	25.3435	-6.73806
	25.6095	-6.73943
	25.8755	-12.4327
	26.138	1.98583
	26.404	-6.7376
	26.67	-6.73767
	26.936	-6.73825
	27.2055	-9.37774
	27.4715	-2.71409
	27.7375	-6.41535
	28.0035	-6.7379
	28.2695	-6.68248
	28.5355	-6.73843
	28.805	-10.5312
	29.071	-0.49386
	29.3335	-6.73774
	29.603	-6.73795
	29.869	-6.7383
	30.135	-10.3618
	30.401	6.20019
	30.6635	-6.73809
	30.9295	-6.73756
	31.199	-6.73836
	31.465	-6.73758
	31.731	-10.3485
	31.997	-1.94312
	32.263	-6.73779
	32.529	-6.73802
	32.795	-6.73827
	33.061	-11.1057
	33.327	7.40111
	33.593	-6.73774
	33.8555	-6.73744
	34.125	-6.738
	34.391	-7.30022
	34.657	-10.4682
	34.9195	-4.43875
	35.175	-6.73781
	35.455	-6.7377
	35.735	-6.73793
	35.98	-12.492
	36.26	3.30166
	36.505	-6.73733
	36.785	-6.73809
	37.065	-6.7379
	37.31	-9.99563
	37.59	-4.24935
	37.835	-6.65524
	38.115	-6.73756
	38.36	-6.74199
	38.64	-6.69958
	38.92	-11.0501
	39.165	0.36236
	39.445	-6.73779
	39.725	-6.73767
	39.97	-6.73781
	40.25	-10.8277
	40.495	2.87911
	40.775	-6.73516
	41.055	-6.73774
	41.3	-6.73765
	41.58	-6.88341
	41.86	-10.4868
	42.105	-1.71332
	42.385	-6.73765
	42.665	-6.73806
	42.91	-6.73834
	43.19	-11.5802
	43.435	7.86443
	43.715	-6.73756
	43.995	-6.73811
	44.24	-6.73795
	44.52	-8.34324
	44.765	-10.1287
	45.045	-4.98955
	45.325	-6.73753
	45.57	-6.73777
	45.85	-6.73811
	46.095	-12.8182
	46.375	3.64637
	46.62	-6.73751
	46.9	-6.73774
	47.18	-6.73832
	47.425	-9.56344
	47.705	-6.14303
	47.985	-6.65064
	48.23	-6.73772
	48.51	-6.73744
	48.755	-6.79913
	49.035	-11.191
	49.315	0.89981
	49.56	-6.73774
	49.84	-6.73774
	50.085	-6.73823
	50.365	-11.2948
	50.61	3.01255
	50.89	-6.7332
	51.17	-6.73779
	51.415	-6.73906
	51.695	-6.73892
	51.975	-10.0835
	52.22	-2.4954
	52.5	-6.73756
	52.78	-6.73747
	53.025	-6.73823
	53.305	-11.7989
	53.55	8.99493
	53.83	-6.73774
	54.11	-6.73977
	54.39	-6.73777
	54.635	-9.14645
	54.915	-8.00187
	55.195	-5.76014
	55.44	-6.73763
	55.72	-6.73804
	56	-6.73832
	56.28	-10.3137
	56.525	-2.30266
	56.805	-6.7373
	57.085	-6.73779
	57.33	-6.73802
	57.61	-11.6877
	57.89	8.76142
	58.135	-6.73781
	58.415	-6.73783
	58.695	-6.73779
	58.94	-7.24165
	59.22	-11.3837
	59.465	-2.07656
	59.745	-6.73765
	60.025	-6.73783
	60.27	-6.73763
	60.55	-13.0331
	60.795	6.96003
	61.075	-6.73749
	61.355	-6.73781
	61.6	-6.73834
	61.88	-7.98704
	62.125	-8.03782
	62.405	-4.02102
	62.685	-6.73772
	62.93	-6.73747
	63.21	-6.72213
	63.49	-12.1139
	63.735	-3.55474
	64.015	-6.73742
	64.26	-6.73795
	64.54	-6.73795
	64.82	-9.42259
	65.065	2.12668
	65.345	-5.87134
	65.625	-6.73753
	65.87	-6.73767
	66.15	-6.80339
	66.395	-9.76137
	66.675	-0.73849
	66.955	-6.73783
	67.2	-6.73818
	67.48	-6.73783
	67.76	-11.5135
	68.005	10.7111
	68.285	-6.73737
	68.565	-6.73781
	68.81	-6.73744
	69.09	-6.82907
	69.335	-10.8203
	69.615	-2.4954
	69.86	-6.73749
	70.14	-6.73774
	70.42	-6.73774
	70.665	-13.0776
	70.945	6.14088
	71.19	-6.73742
	71.47	-6.73756
	71.75	-6.73767
	71.995	-8.40366
	72.275	-7.34395
	72.52	-3.87498
	72.8	-6.73721
	73.08	-6.73804
	73.325	-6.7379
	73.605	-11.2095
	73.85	1.93023
	74.13	-6.73737
	74.41	-6.73753
	74.655	-6.73806
	74.935	-11.343
	75.18	-5.69083
	75.46	-4.59331
	75.74	-6.73744
	75.985	-6.73806
	76.265	-6.7379
	76.51	-11.81
	76.79	4.56559
	77.07	-6.7374
	77.315	-6.73751
	77.595	-6.73804
	77.84	-10.2417
	78.12	-6.90332
	78.365	-2.61031
	78.645	-6.73735
	78.925	-6.73777
	79.17	-6.73786
	79.45	-12.6662
	79.695	7.67169
	79.975	-6.73726
	80.255	-6.73751
	80.5	-6.73786
	80.78	-7.82988
	81.06	-9.89073
	81.305	-2.16552
	81.585	-6.73763
	81.865	-6.738
	82.11	-6.73816
	82.39	-12.959
	82.635	9.651
	82.915	-6.73751
	83.195	-6.73767
	83.44	-6.73763
	83.72	-8.29543
	84	-11.7099
	84.245	-1.90235
	84.525	-6.73747
	84.77	-6.73767
	85.05	-6.73809
	85.33	-12.6736
	85.575	11.634
	85.855	-6.73735
	86.1	-6.73747
	86.38	-6.74242
	86.66	-6.86577
	86.905	-12.1473
	87.185	-1.49092
	87.43	-6.73753
	87.71	-6.73749
	87.99	-6.73781
	88.235	-11.936
	88.515	11.4264
	88.795	-6.63585
	89.04	-6.73744
	89.32	-6.72903
	89.565	-6.7383
	89.845	-11.8545
	90.125	-0.03795
	90.37	-6.73747
	90.65	-6.7373
	90.895	-6.7377
	91.175	-11.9694
	91.42	4.61007
	91.7	-6.22457
	91.98	-6.73733
	92.225	-6.73781
	92.505	-6.73809
	92.75	-9.57085
	93.03	-3.53954
	93.31	-6.73712
	93.555	-6.73772
	93.835	-6.7377
	94.115	-12.3623
	94.36	-2.02838
	94.64	-5.43656
	94.885	-6.72199
	95.165	-6.73783
	95.445	-6.73765
	95.69	-10.0838
	95.97	-2.10621
	96.215	-6.7374
	96.495	-6.73737
	96.74	-6.73795
	97.02	-12.7107
	97.3	-6.31131
	97.545	-4.61667
	97.825	-6.73714
	98.105	-6.73758
	98.35	-6.73825
	98.63	-11.1836
	98.875	0.81085
	99.155	-6.73749
	99.435	-6.68975
	99.68	-6.73857
	99.96	-12.3104
	100.205	-8.38253
	100.485	-2.35455
	100.765	-6.73652
	101.01	-6.73786
	101.29	-6.73818
	101.535	-12.9664
	101.815	9.48049
	102.095	-6.73756
	102.34	-6.73767
	102.62	-6.73772
	102.865	-9.7799
	103.145	-11.191
	103.425	-1.60212
	103.67	-6.73744
	103.95	-6.7376
	104.195	-6.73774
	104.475	-13.3223
	104.755	11.8675
	105	-6.73703
	105.28	-6.74657
	105.525	-6.73851
	105.805	-8.3021
	106.085	-11.2206
	106.365	-1.54282
	106.61	-6.73742
	106.89	-6.73767
	107.135	-6.73823
	107.415	-13.2889
	107.695	11.5784
	107.94	-6.73735
	108.22	-6.73813
	108.5	-6.74381
	108.745	-9.0953
	109.025	-11.3281
	109.305	-3.22078
	109.55	-6.73781
	109.83	-6.73818
	110.11	-6.73804
	110.355	-13.1592
	110.635	11.508
	110.915	-6.73705
	111.16	-6.7376
	111.44	-6.7377
	111.72	-8.91516
	111.965	-11.5728
	112.245	-5.54516
	112.49	-6.73781
	112.77	-6.73774
	113.05	-6.73816
	113.295	-12.7922
	113.575	11.5413
	113.82	-6.65438
	114.1	-6.73779
	114.38	-6.74136
	114.625	-8.19016
	114.905	-12.0806
	115.15	-1.22035
	115.43	-6.73765
	115.675	-6.73788
	115.955	-6.738
	116.235	-12.366
	116.48	4.85471
	116.76	-6.54115
	117.005	-6.738
	117.285	-6.75098
	117.565	-6.74335
	117.81	-9.9556
	118.09	-0.26035
	118.335	-6.73756
	118.615	-6.73779
	118.895	-6.738
	119.14	-12.7181
	119.42	-2.08027
	119.665	-4.27529
	119.945	-6.73747
	120.225	-6.7365
	120.47	-6.73818
	120.75	-8.46333
	121.03	2.79386
	121.275	-6.73744
	121.555	-6.73779
	121.8	-6.73795
	122.08	-12.9701
	122.36	-2.75115
	122.605	-5.94917
	122.885	-6.73767
	123.165	-6.74491
	123.41	-6.73917
	123.69	-7.62973
	123.935	-0.97942
	124.215	-6.73758
	124.495	-6.7376
	124.74	-6.73797
	125.02	-14.16
	125.265	-6.47666
	125.545	-4.83832
	125.825	-6.73714
	126.07	-6.73804
	126.35	-6.66613
	126.595	-13.2592
	126.875	2.59741
	127.155	-6.73756
	127.4	-6.73779
	127.68	-6.73825
	127.96	-13.3186
	128.205	-6.64864
	128.485	-2.58065
	128.73	-6.73809
	129.01	-6.7377
	129.29	-6.73788
	129.535	-14.0747
	129.815	5.67756
	130.06	-6.73751
	130.34	-6.738
	130.62	-6.73818
	130.865	-11.5209
	131.145	-7.77317
	131.425	-2.12104
	131.67	-6.73765
	131.95	-6.7377
	132.195	-6.7383
	132.475	-14.5343
	132.72	13.1315
	133	-6.73712
	133.28	-6.67648
	133.525	-6.75409
	133.805	-8.06006
	134.05	-11.8767
	134.33	-0.60506
	134.61	-6.7376
	134.855	-6.73804
	135.135	-6.73797
	135.38	-13.7819
	135.66	13.2352
	135.94	-6.63152
	136.185	-6.73756
	136.465	-6.7207
	136.71	-10.5275
	136.99	-12.7848
	137.27	0.14367
	137.515	-6.73744
	137.795	-6.73777
	138.04	-6.73818
	138.32	-13.0109
	138.565	4.74722
	138.845	-5.02365
	139.125	-6.72903
	139.37	-6.75578
	139.65	-7.30578
	139.895	-10.9834
	140.175	-2.05061
	140.455	-5.46732
	140.7	-6.71427
	140.98	-6.73811
	141.225	-12.8404
	141.505	-3.25228
	141.785	-4.09515
	142.03	-6.73793
	142.31	-6.78923
	142.555	-6.85836
	142.835	-10.546
	143.08	-3.46393
	143.36	-5.4373
	143.64	-6.73751
	143.92	-6.73825
	144.165	-13.9969
	144.445	-5.67637
	144.69	-2.85864
	144.97	-6.5052
	145.215	-6.71516
	145.495	-6.85802
	145.775	-11.747
	146.02	7.18613
	146.3	-5.2605
	146.58	-6.73779
	146.825	-6.73846
	147.105	-13.8523
	147.35	-6.15711
	147.63	-2.11363
	147.91	-6.6562
	148.155	-6.73832
	148.435	-6.73818
	148.68	-13.9487
	148.96	10.9446
	149.205	-6.65249
	149.485	-6.73786
	149.765	-6.73841
	150.01	-12.959
	150.29	-8.8073
	150.57	-1.27965
	150.815	-6.70499
	151.095	-6.73763
	151.34	-6.7382
	151.62	-14.6566
	151.9	14.0136
	152.145	-6.6939
	152.425	-6.73783
	152.67	-6.73804
	152.95	-6.9141
	153.195	-10.218
	153.475	-1.87641
	153.755	-6.23977
	154	-6.73793
	154.28	-6.92522
	154.525	-15.0792
	154.805	9.38042
	155.05	-6.34504
	155.33	-6.73756
	155.61	-6.73555
	155.855	-9.11791
	156.135	-6.11745
	156.415	-4.69376
	156.66	-6.73694
	156.94	-6.7468
	157.185	-6.75995
	157.465	-10.7165
	157.71	-2.38791
	157.99	-6.58385
	158.27	-6.73765
	158.515	-6.7383
	158.795	-10.6684
	159.04	-0.80521
	159.32	-6.18454
	159.6	-6.73747
	159.845	-6.6625
	160.125	-6.95054
	160.405	-11.8656
	160.65	-2.70297
	160.93	-6.68722
	161.21	-6.73767
	161.455	-6.77262
	161.735	-15.6426
	162.015	13.1722
	162.26	-6.28462
	162.54	-6.73788
	162.82	-6.74042
	163.065	-7.15788
	163.345	-6.43959
	163.625	-5.16264
	163.87	-6.76929
	164.15	-6.74907
	164.43	-6.96396
	164.675	-10.5201
	164.955	-3.56512
	165.235	-6.31019
	165.515	-6.73774
	165.76	-6.82544
	166.04	-13.8931
	166.32	7.19725
	166.565	-6.01256
	166.845	-6.74367
	167.09	-6.73689
	167.37	-11.0205
	167.65	-11.5876
	167.895	-0.64583
	168.175	-6.47591
	168.455	-6.73756
	168.7	-6.7793
	168.98	-15.4202
	169.225	11.1373
	169.505	-6.00477
	169.785	-6.7377
	170.065	-6.83775
	170.31	-11.1947
	170.59	-5.81648
	170.835	-6.11078
	171.115	-6.75714
	171.395	-6.72773
	171.64	-9.21243
	171.92	-10.5794
	172.2	-0.65324
	172.445	-6.32576
	172.725	-6.73786
	172.97	-7.02586
	173.25	-14.5602
	173.495	-0.10096
	173.775	-6.2394
	174.055	-6.58529
	174.3	-6.75684
	174.58	-10.7907
	174.825	-12.5624
	175.105	1.95247
	175.35	-6.38388
	175.63	-6.7382
	175.91	-6.76518
	176.155	-14.4083
	176.435	11.3449
	176.68	-6.31019
	176.96	-6.7359
	177.24	-6.74169
	177.485	-12.7811
	177.765	-11.8211
	178.01	0.13255
	178.29	-6.19492
	178.57	-6.73836
	178.815	-6.87396
	179.095	-15.6129
	179.34	13.1796
	179.62	-5.87319
	179.865	-6.73774
	180.145	-6.78604
	180.425	-13.3111
	180.67	-6.98538
	180.95	-3.65259
	181.195	-6.45175
	181.475	-6.73742
	181.755	-12.0101
	182	-13.1258
	182.28	7.49748
	182.56	-5.70269
	182.805	-6.73816
	183.085	-6.76371
	183.33	-14.9569
	183.61	-5.16746
	183.855	-6.22605
	184.135	-6.80461
	184.415	-6.72596
	184.66	-12.277
	184.94	-11.3578
	185.22	3.52034
	185.465	-6.49741
	185.745	-6.73806
	186.025	-6.83412
	186.27	-14.7864
	186.55	9.03571
	186.795	-6.58908
	187.075	-6.84928
	187.32	-6.73788
	187.6	-13.1147
	187.88	-13.0369
	188.125	0.4439
	188.405	-6.73523
	188.685	-6.73788
	188.93	-7.50593
	189.21	-13.0591
	189.455	13.2426
	189.735	-6.4003
	190.015	-6.73105
	190.26	-6.81647
	190.54	-13.6373
	190.82	-6.71265
	191.065	-4.3105
	191.345	-6.65861
	191.625	-6.73634
	191.87	-11.0427
	192.15	-11.4097
	192.395	5.08451
	192.675	-6.72679
	192.955	-6.73779
	193.2	-6.78738
	193.48	-15.1274
	193.725	1.8005
	194.005	-6.68522
	194.285	-6.59104
	194.53	-6.74759
	194.81	-15.2237
	195.09	-13.0035
	195.335	2.02289
	195.615	-6.72377
	195.86	-6.73777
	196.14	-7.03679
	196.42	-14.9013
	196.665	12.5755
	196.945	-6.60105
	197.19	-6.7278
	197.47	-6.74219
	197.715	-14.3897
	197.995	-12.3474
	198.275	-0.1232
	198.52	-6.65364
	198.8	-6.738
	199.08	-7.41994
	199.325	-15.2867
	199.605	10.207
	199.885	-6.41105
	200.13	-6.73795
	200.41	-6.73818
	200.69	-16.0206
	200.935	-4.49694
	201.215	-6.20493
	201.495	-6.7466
	201.775	-6.70781
	202.02	-13.2256
	202.3	-2.34793
	202.685	-0.31768
	202.965	-0.50614
	203.245	-0.53279
	203.49	-12.8057
	203.77	-2.80868
	204.05	3.33526
	204.295	-0.4786
	204.575	-0.50325
	204.855	-0.797
	205.1	-5.78462
	205.38	9.1228
	205.66	-0.15726
	205.905	-0.50304
	206.185	-0.61581
	206.43	-6.74096
	206.71	-0.30679
	206.99	1.47188
	207.235	-0.49074
	207.515	-0.50265
	207.795	-4.75898
	208.075	-2.59088
	208.32	5.31328
	208.6	-0.48004
	208.88	-0.50323
	209.125	-0.62143
	209.405	-5.153
	209.65	7.5685
	209.93	-0.03906
	210.21	-0.50317
	210.455	-0.66701
	210.735	-13.3106
	211.015	-2.93144
	211.26	3.22636
	211.54	-0.48619
	211.82	-0.50309
	212.065	-0.87066
	212.345	-6.10538
	212.59	9.28318
	212.87	-0.26497
	213.15	-0.5031
	213.43	-0.61417
	213.675	-6.49148
	213.955	-0.21686
	214.2	1.12578
	214.48	-0.52667
	214.76	-0.50314
	215.005	-3.19478
	215.285	-2.89184
	215.53	6.00628
	215.81	-0.48219
	216.09	-0.50299
	216.335	-0.59611
	216.615	-5.30744
	216.895	6.85768
	217.14	-0.38993
	217.42	-0.50898
	217.7	-0.54653
	217.945	-13.0869
	218.225	-2.81264
	218.505	3.34912
	218.75	-0.50052
	219.03	-0.50318
	219.31	-0.94867
	219.555	-5.89946
	219.835	8.81392
	220.115	-0.00282
	220.36	-0.5032
	220.64	-0.62034
	220.92	-6.08162
	221.165	0.29358
	221.445	1.20894
	221.725	-0.47561
	221.97	-0.50607
	222.25	-5.94104
	222.53	-2.4505
	222.81	4.62028
	223.055	-0.42904
	223.335	-0.50322
	223.615	-0.51202
	223.86	-5.42624
	224.14	10.7959
	224.385	0.43357
	224.665	-0.52881
	224.945	-0.54512
	225.19	-11.8791
	225.47	-2.07766
	225.75	2.8066
	225.995	-0.38593
	226.275	-0.50288
	226.555	-1.92144
	226.8	-5.29754
	227.08	7.4398
	227.36	0.12053
	227.605	-0.50314
	227.885	-0.58334
	228.165	-5.29754
	228.445	3.23428
	228.69	0.0746
	228.97	-0.48093
	229.25	-0.61339
	229.53	-13.4155
	229.775	-2.7473
	230.055	3.5194
	230.335	-0.41567
	230.58	-0.50319
	230.86	-1.0053
	231.105	-6.32912
	231.385	10.2197
	231.665	0.73334
	231.91	-0.50294
	232.19	-0.60536
	232.47	-7.57058
	232.715	-0.65725
	232.995	2.08786
	233.275	-0.51706
	233.52	-0.50968
	233.8	-4.03232
	234.08	-2.91362
	234.325	6.00628
	234.605	-0.361
	234.885	-0.50219
	235.13	-0.57611
	235.41	-5.4401
	235.655	7.3309
	235.935	-0.44096
	236.215	-0.51177
	236.46	-0.57613
	236.74	-13.7106
	237.02	-2.66612
	237.265	3.46
	237.545	-0.4682
	237.825	-0.46945
	238.07	-0.61832
	238.35	-6.26972
	238.63	9.7465
	238.875	-0.14776
	239.155	-0.50318
	239.435	-0.66581
	239.68	-6.15884
	239.96	0.03698
	240.24	1.27329
	240.485	-0.4232
	240.765	-0.49396
	241.045	-5.95688
	241.29	-2.47822
	241.57	4.23022
	241.85	-0.44957
	242.095	-0.50319
	242.375	-0.56686
	242.655	-5.5688
	242.935	10.9206
	243.18	-0.09707
	243.46	-0.50306
	243.74	-0.59096
	243.985	-11.6632
	244.265	-1.88303
	244.51	3.09964
	244.79	-0.49995
	245.07	-0.57047
	245.35	-1.51
	245.595	-4.93718
	245.875	7.58236
	246.155	0.02094
	246.4	-0.50393
	246.68	-0.62007
	246.96	-5.43218
	247.205	3.06796
	247.485	0.5985
	247.765	-0.46719
	248.01	-0.58118
	248.29	-10.7901
	248.535	-2.39625
	248.815	4.93708
	249.095	-0.32525
	249.34	-0.50325
	249.62	-0.54146
	249.9	-6.1925
	250.145	11.2711
	250.425	-0.11647
	250.67	-0.50325
	250.95	-0.58407
	251.23	-3.7472
	251.475	-2.0737
	251.755	3.19666
	252	-0.49021
	252.28	-0.50322
	252.56	-0.85482
	252.805	-5.87372
	253.085	9.0535
	253.33	-0.00262
	253.61	-0.50673
	253.89	-0.6007
	254.135	-5.87966
	254.415	-0.05747
	254.695	1.97104
	254.94	-0.42193
	255.22	-0.50384
	255.465	-3.85412
	255.745	-3.0047
	255.99	6.64384
	256.27	-0.50166
	256.55	-0.50318
	256.795	-0.53621
	257.075	-5.55296
	257.355	4.45594
	257.6	0.50485
	257.845	-0.50849
	258.125	-0.4744
	258.405	-11.5603
	258.65	-2.41387
	258.93	4.7668
	259.21	-0.49776
	259.455	-0.50312
	259.735	-0.51737
	259.98	-5.73908
	260.26	11.0177
	260.54	-0.13766
	260.785	-0.50388
	261.065	-0.64765
	261.345	-12.6988
	261.59	-2.53544
	261.835	3.4501
	262.115	-0.48556
	262.395	-0.50322
	262.64	-0.58114
	262.92	-6.3311
	263.2	10.2078
	263.445	-0.32388
	263.725	-0.50306
	263.97	-0.71443
	264.25	-7.12112
	264.53	-0.47921
	264.775	2.22844
	265.055	-0.47236
	265.335	-0.50314
	265.58	-4.19666
	265.86	-3.272
	266.105	6.628
	266.385	-0.50249
	266.665	-0.50299
	266.945	-0.53188
	267.19	-5.63414
	267.47	7.25566
	267.75	-0.2521
	267.995	-0.51495
	268.275	-0.6725
	268.52	-14.059
	268.8	-2.93342
	269.08	3.98272
	269.325	-0.48534
	269.605	-0.50308
	269.885	-0.52142
	270.13	-6.4697
	270.41	11.0375
	270.655	-0.08321
	270.935	-0.50298
	271.18	-0.73998
	271.46	-8.81006
	271.74	-1.50406
	271.985	3.09172
	272.265	-0.49074
	272.51	-0.50325
	272.79	-1.40288
	273.07	-5.38664
	273.315	8.70304
	273.595	-0.37191
	273.84	-0.50303
	274.12	-0.70117
	274.365	-5.84996
	274.645	0.36882
	274.925	1.95124
	275.17	-0.49777
	275.45	-0.50329
	275.73	-5.26784
	275.975	-2.87402
	276.22	6.8458
	276.5	-0.50175
	276.78	-0.50323
	277.025	-0.58651
	277.305	-5.71334
	277.585	5.87956
	277.83	0.04153
	278.11	-0.50319
	278.39	-0.49814
	278.635	-13.9125
	278.915	-2.91362
	279.195	3.9253
	279.44	-0.47723
	279.72	-0.50334
	280	-0.57946
	280.245	-6.50534
	280.525	10.79
	280.805	-0.50278
	281.05	-0.50317
	281.33	-0.82512
	281.61	-6.38258
	281.855	0.34942
	282.135	0.84779
	282.415	-0.50478
	282.66	-0.50302
	282.94	-9.04766
	283.22	-2.51168
	283.5	5.71522
	283.745	-0.24676
	284.025	-0.50301
	284.27	-0.64074
	284.55	-5.7866
	284.83	11.5166
	285.11	-0.38171
	285.355	-0.50161
	285.635	-0.65751
	285.915	-10.5188
	286.16	-1.93748
	286.44	3.30556
	286.72	-0.41338
	286.965	-0.50304
	287.245	-1.05301
	287.49	-5.70344
	287.77	9.06142
	288.05	-0.06895
	288.295	-0.51912
	288.575	-1.16172
	288.855	-5.64008
	289.1	2.06014
	289.38	1.42139
	289.66	-0.49688
	289.905	-0.49756
	290.185	-9.96242
	290.465	-2.51762
	290.71	5.28952
	290.99	-0.26537
	291.235	-0.4823
	291.515	-0.74552
	291.795	-5.945
	292.04	11.1741
	292.32	0.22131
	292.565	-0.48743
	292.845	-0.69067
	293.125	-11.5444
	293.405	-2.24319
	293.65	3.29368
	293.93	-0.50564
	294.21	-0.50543
	294.455	-1.73354
	294.735	-5.72324
	294.98	8.88718
	295.26	0.13063
	295.54	-0.45777
	295.82	-1.19656
	296.065	-5.63018
	296.345	1.69186
	296.59	1.4998
	296.87	-0.46147
	297.115	-0.5075
	297.395	-8.9348
	297.675	-2.60672
	297.92	6.03598
	298.2	-0.46105
	298.48	-0.50552
	298.725	-1.07994
	299.005	-5.81234
	299.285	11.0157
	299.53	0.18369
	299.81	-0.48386
	300.09	-0.71008
	300.335	-10.7406
	300.615	-2.25171
	300.895	3.43624
	301.14	-0.50492
	301.42	-0.49788
	301.7	-1.31675
	301.945	-5.56682
	302.225	8.82382
	302.505	-0.48206
	302.75	-0.44862
	303.03	-0.57639
	303.31	-5.73314
	303.555	2.9254
	303.835	0.76581
	304.115	-0.50095
	304.395	-0.50235
	304.64	-13.9145
	304.92	-2.89778
	305.165	4.70344
	305.445	-0.49598
	305.725	-0.50331
	305.97	-0.59872
	306.25	-6.65186
	306.53	12.0532
	306.775	-0.36912
	307.055	-0.50078
	307.335	-0.71166
	307.58	-7.76066
	307.86	-0.99342
	308.14	3.10162
	308.385	-0.50611
	308.665	-0.50403
	308.91	-2.25171
	309.19	-4.87382
	309.47	8.03182
	309.715	-0.50272
	309.995	-0.54215
	310.275	-0.54285
	310.52	-5.80244
	310.8	2.91946
	311.08	0.6587
	311.325	-0.5031
	311.605	-0.52685
	311.85	-12.2493
	312.13	-2.8265
	312.375	5.32714
	312.655	-0.50257
	312.935	-0.50319
	313.18	-0.53608
	313.46	-6.10142
	313.74	11.9898
	313.985	-0.50203
	314.265	-0.50328
	314.51	-0.63054
	314.79	-11.0336
	315.07	-2.54138
	315.315	3.75106
	315.595	-0.49921
	315.875	-0.50306
	316.12	-0.50388
	316.4	-6.03212
	316.68	8.15458
	316.925	-0.37035
	317.205	-0.51687
	317.485	-0.52487
	317.73	-1.26151
	318.01	-5.34308
	318.29	8.32486
	318.57	-0.50296
	318.815	-0.50705
	319.095	-0.56694
	319.375	-10.4713
	319.62	-2.7473
	319.9	3.43822
	320.145	-0.50163
	320.425	-0.4989
	320.705	-0.51743
	320.985	-4.64414
	321.23	1.05331
	321.51	2.7175
	321.79	-0.50196
	322.035	-0.50309
	322.315	-0.50622
	322.595	-5.03222
	322.875	0.88976
	323.12	1.61068
	323.4	-0.53031
	323.645	-0.50481
	323.925	-0.50524
	324.205	-5.16092
	324.485	4.22032
	324.73	0.58029
	325.01	-0.50244
	325.29	-0.50554
	325.535	-0.50956
	325.815	-5.21636
	326.095	7.85956
	326.34	-0.50292
	326.62	-0.51
	326.9	-0.53477
	327.145	-0.79185
	327.425	-5.94302
	327.705	12.6591
	327.95	-0.5028
	328.23	-0.51322
	328.51	-0.45917
	328.755	-1.76007
	329.035	-6.0341
	329.315	13.1699
	329.56	-0.50298
	329.84	-0.50683
	330.085	-0.67301
	330.365	-2.10736
	330.645	-5.86976
	330.89	12.3185
	331.17	-0.50297
	331.415	-0.5092
	331.695	-0.62458
	331.975	-2.07093
	332.22	-5.3609
	332.5	10.4256
	332.78	-0.50298
	333.06	-0.50341
	333.305	-0.45844
	333.585	-1.90283
	333.865	-4.03826
	334.11	8.83372
	334.39	-0.50297
	334.67	-0.50309
	334.915	-0.61874
	335.195	-0.85402
	335.44	-3.3512
	335.72	7.15666
	336	-0.50329
	336.28	-0.50304
	336.525	-0.5033
	336.805	-1.54089
	337.05	-3.85808
	337.33	5.93896
	337.61	-0.50304
	337.89	-0.50304
	338.135	-0.50328
	338.415	-2.47208
	338.695	-4.33526
	338.94	0.69434
	339.22	-0.50299
	339.5	-0.5033
	339.78	-0.50319
	340.025	-4.11746
	340.305	-3.1631
	340.55	-0.41537
	340.83	-0.50313
	341.11	-0.50314
	341.39	-0.50331
	341.635	-4.54118
	341.915	-1.42585
	342.195	-0.31984
	342.44	-0.50304
	342.72	-0.5033
	343	-0.50338
	343.28	-4.80056
	343.525	0.9159
	343.805	-0.15805
	344.05	-0.50318
	344.33	-0.5032
	344.61	-0.50335
	344.855	-5.16092
	345.135	1.64434
	345.415	-0.1935
	345.66	-0.51986
	345.94	-0.50177
	346.22	-0.50331
	346.465	-5.33714
	346.745	4.9549
	347.025	-0.3162
	347.27	-0.4959
	347.55	-0.50512
	347.83	-0.50335
	348.11	-5.5193
	348.355	9.77422
	348.635	-0.50304
	348.88	-0.55209
	349.16	-0.53469
	349.44	-0.99579
	349.72	-6.16082
	349.965	13.3778
	350.35	-3.00313
	350.35	-2.99871
	350.7	-2.94636
	351.05	-5.20968
	351.4	-8.63508
	351.75	10.9095
	351.75	-3.00301
	352.1	-2.92561
	352.45	-3.06142
	352.8	-4.88318
	352.8	-8.42718
	353.15	9.35916
	353.5	-3.0031
	353.85	-3.04109
	353.85	-3.08009
	354.2	-5.77596
	354.55	-7.87476
	354.9	8.1771
	354.9	-3.00301
	355.25	-2.99807
	355.6	-2.99893
	355.95	-6.71448
	356.3	-6.57984
	356.3	6.50994
	356.65	-3.00298
	357	-2.88991
	357.35	-3.11377
	357.35	-5.60172
	357.7	-6.43926
	358.05	6.1971
	358.4	-3.00296
	358.4	-2.98396
	358.75	-3.01668
	359.1	-4.03435
	359.45	-6.50658
	359.45	4.99128
	359.8	-3.00307
	360.15	-3.00317
	360.5	-3.00409
	360.5	-7.8807
	360.85	-4.88001
	361.2	-1.58866
	361.55	-3.00309
	361.9	-3.0031
	361.9	-3.00335
	362.25	-8.89446
	362.6	9.11364
	362.95	-3.00304
	362.95	-3.05691
	363.3	-2.98278
	363.65	-4.34719
	364	-6.56202
	364	4.93782
	364.35	-3.00293
	364.7	-2.94634
	365.05	-3.00333
	365.4	-7.96386
	365.4	-4.52262
	365.75	0.83922
	366.1	-3.00312
	366.45	-3.00393
	366.45	-4.74933
	366.8	-8.40144
	367.15	6.801
	367.5	-3.00302
	367.5	-3.05839
	367.85	-3.00325
	368.2	-8.43708
	368.55	1.36392
	368.55	-1.86764
	368.9	-3.02087
	369.25	-2.95515
	369.6	-14.9275
	369.95	-6.07494
	369.95	3.67062
	370.3	-3.00299
	370.65	-2.89072
	371	-3.00345
	371	-8.8311
	371.35	9.75714
	371.7	-3.00297
	372.05	-2.98275
	372.05	-3.07867
	372.4	-17.153
	372.75	-6.42144
	373.1	2.05692
	373.1	-3.00287
	373.45	-2.97776
	373.8	-3.00356
	374.15	-9.8409
	374.15	11.1451
	374.5	-3.00294
	374.85	-3.0011
	375.2	-3.11629
	375.2	-11.0269
	375.55	-5.00574
	375.9	1.15008
	376.25	-3.00296
	376.25	-2.99262
	376.6	-3.50648
	376.95	-9.42906
	377.3	8.46222
	377.65	-3.00307
	377.65	-2.98066
	378	-3.00341
	378.35	-8.49054
	378.7	-0.73488
	378.7	-1.51381
	379.05	-3.00514
	379.4	-2.96541
	379.75	-8.07276
	379.75	-6.53034
	380.1	5.46648
	380.45	-3.00306
	380.8	-3.05483
	380.8	-3.00339
	381.15	-8.72814
	381.5	3.53598
	381.85	-2.97224
	381.85	-3.03392
	382.2	-2.97592
	382.55	-17.1649
	382.9	-6.10068
	382.9	3.13602
	383.25	-3.00294
	383.6	-2.96907
	383.95	-3.00336
	384.3	-9.54588
	384.3	11.6124
	384.65	-3.00307
	385	-2.95854
	385.35	-3.06079
	385.35	-12.7456
	385.7	-5.69478
	386.05	-0.36264
	386.4	-3.00272
	386.4	-2.98289
	386.75	-3.2673
	387.1	-9.71022
	387.45	9.38688
	387.45	-3.00293
	387.8	-2.98926
	388.15	-3.00314
	388.5	-8.73012
	388.5	-1.79121
	388.85	-0.25572
	389.2	-3.00304
	389.55	-3.00307
	389.55	-8.93406
	389.9	-6.8214
	390.25	5.66052
	390.6	-3.00309
	390.95	-2.8658
	390.95	-3.00309
	391.3	-9.05088
	391.65	6.98118
	392	-2.88734
	392	-2.99098
	392.35	-3.12003
	392.7	-17.2223
	393.05	-6.45114
	393.05	2.72418
	393.4	-3.00292
	393.75	-3.04726
	394.1	-3.00362
	394.1	-9.58152
	394.45	11.6203
	394.8	-3.00275
	395.15	-3.09843
	395.15	-2.98516
	395.5	-11.0467
	395.85	-5.83734
	396.2	1.33818
	396.2	-3.00272
	396.55	-3.00333
	396.9	-3.29522
	397.25	-9.81912
	397.6	9.63042
	397.6	-3.00289
	397.95	-3.00808
	398.3	-3.00319
	398.65	-8.06286
	398.65	-1.3867
	399	-0.40026
	399.35	-3.01269
	399.7	-3.00308
	399.7	-10.0567
	400.05	-6.82536
	400.4	5.04276
	400.75	-3.00296
	400.75	-3.00306
	401.1	-3.00325
	401.45	-9.19146
	401.8	11.2105
	402.15	-3.0031
	402.15	-3.06015
	402.5	-2.97487
	402.85	-12.5753
	403.2	-5.11662
	403.2	1.23522
	403.55	-3.00097
	403.9	-3.00324
	404.25	-4.40758
	404.25	-9.16374
	404.6	7.593
	404.95	-3.00283
	405.3	-3.00277
	405.65	-3.00323
	405.65	-9.09246
	406	6.32382
	406.35	-3.00292
	406.7	-3.09185
	406.7	-3.13906
	407.05	-12.2466
	407.4	-4.94713
	407.75	1.17186
	408.1	-3.0023
	408.1	-3.00299
	408.45	-6.09672
	408.8	-7.5738
	409.15	5.56152
	409.15	-3.00288
	409.5	-3.00092
	409.85	-3.00328
	410.2	-9.27066
	410.55	11.6758
	410.55	-3.0027
	410.9	-3.00268
	411.25	-3.00306
	411.6	-7.85694
	411.95	-1.17563
	411.95	-0.2874
	412.3	-3.00658
	412.65	-3.00338
	413	-8.5242
	413	-6.71052
	413.35	4.55568
	413.7	-3.00281
	414.05	-3.00328
	414.05	-3.00347
	414.4	-9.53004
	414.75	11.9886
	415.1	-3.00302
	415.45	-3.00308
	415.45	-3.01466
	415.8	-7.20354
	416.15	-3.12179
	416.5	0.8511
	416.5	-3.00206
	416.85	-2.9998
	417.2	-7.8015
	417.55	-7.43718
	417.55	6.34758
	417.9	-3.00303
	418.25	-3.00367
	418.6	-3.00325
	418.95	-9.24888
	418.95	8.49192
	419.3	-3.00328
	419.65	-3.11316
	420	-3.16143
	420	-12.3119
	420.35	-5.10276
	420.7	0.82536
	421.05	-3.00289
	421.4	-3.00689
	421.4	-6.88674
	421.75	-7.7421
	422.1	6.7218
	422.45	-3.00309
	422.45	-3.00317
	422.8	-3.00336
	423.15	-9.19542
	423.5	6.32184
	423.5	-2.74498
	423.85	-3.00147
	424.2	-3.05031
	424.55	-4.21691
	424.55	-6.84912
	424.9	2.05296
	425.25	-3.00304
	425.6	-3.00325
	425.95	-3.28809
	425.95	-10.0745
	426.3	9.01662
	426.65	-3.00304
	427	-3.00312
	427	-3.00322
	427.35	-8.39748
	427.7	1.30254
	428.05	-2.57054
	428.05	-2.99293
	428.4	-2.99654
	428.75	-6.76992
	429.1	-6.71052
	429.45	2.66676
	429.45	-3.00293
	429.8	-3.00296
	430.15	-3.0041
	430.5	-10.3181
	430.5	10.3353
	430.85	-3.00307
	431.2	-2.97565
	431.55	-3.00354
	431.9	-8.39748
	431.9	1.35204
	432.25	-1.49995
	432.6	-3.09706
	432.95	-3.09692
	432.95	-6.03732
	433.3	-7.059
	433.65	2.72616
	434	-3.00175
	434.35	-3.00328
	434.35	-3.0035
	434.7	-10.3141
	435.05	9.22056
	435.4	-3.00312
	435.4	-3.00631
	435.75	-3.00328
	436.1	-8.61528
	436.45	4.91604
	436.8	-2.93638
	436.8	-2.99361
	437.15	-3.04833
	437.5	-7.28076
	437.85	-6.40758
	437.85	1.66092
	438.2	-3.00287
	438.55	-3.00328
	438.9	-3.57638
	439.25	-8.15592
	439.25	7.04256
	439.6	-3.00302
	439.95	-3.00325
	440.3	-3.00361
	440.3	-9.46272
	440.65	10.0284
	441	-3.00298
	441.35	-3.00551
	441.7	-3.18612
	441.7	-7.17582
	442.05	-2.00881
	442.4	0.87882
	442.75	-3.0019
	442.75	-3.00177
	443.1	-4.07059
	443.45	-6.762
	443.8	3.58152
	444.15	-3.00265
	444.5	-3.00318
	444.5	-3.05629
	444.85	-9.05484
	445.2	7.82466
	445.55	-3.00301
	445.55	-3.00298
	445.9	-3.00351
	446.25	-9.74586
	446.6	12.3985
	446.95	-3.00292
	446.95	-3.00291
	447.3	-3.00955
	447.65	-8.47866
	448	2.44302
	448.35	-2.57113
	448.35	-3.01982
	448.7	-2.95169
	449.05	-4.37947
	449.4	-6.168
	449.75	1.73418
	449.75	-2.99418
	450.1	-3.00299
	450.45	-6.6234
	450.8	-6.7521
	450.8	4.72596
	451.15	-3.00297
	451.5	-3.00243
	451.85	-3.00436
	452.2	-10.627
	452.2	11.7292
	452.55	-3.00293
	452.9	-3.0072
	453.25	-3.00341
	453.6	-8.6133
	453.6	2.20542
	453.95	-3.00306
	454.3	-3.00307
	454.65	-3.00338
	455	-8.2866
	455	-0.33294
	455.35	-1.99297
	455.7	-2.96866
	456.05	-2.96812
	456.4	-3.64944
	456.4	-6.51846
	456.75	1.42728
	457.1	-3.00209
	457.45	-3.02422
	457.8	-5.80962
	457.8	-7.2075
	458.15	3.1974
	458.5	-3.00296
	458.85	-3.00325
	459.2	-3.05469
	459.2	-10.027
	459.55	8.41866
	459.9	-3.00297
	460.25	-3.0032
	460.25	-3.00324
	460.6	-9.4944
	460.95	12.1846
	461.3	-3.00271
	461.65	-3.00333
	461.65	-3.01303
	462	-8.41332
	462.35	-0.1983
	462.7	-1.09326
	463.05	-3.00277
	463.05	-3.02841
	463.4	-6.23532
	463.75	-6.83724
	464.1	2.11434
	464.45	-3.00196
	464.45	-3.00325
	464.8	-3.80725
	465.15	-7.29858
	465.5	5.76546
	465.85	-3.00302
	465.85	-3.00315
	466.2	-3.00398
	466.55	-10.7121
	466.9	9.8403
	466.9	-3.00297
	467.25	-2.99553
	467.6	-3.00312
	467.95	-9.75972
	468.3	9.50964
	468.65	-3.00268
	468.65	-3.00312
	469	-3.00392
	469.35	-8.63112
	469.7	1.46094
	469.7	-1.17563
	470.05	-3.02481
	470.4	-3.08845
	470.75	-15.5789
	471.1	-6.48084
	471.1	1.38174
	471.45	-3.00235
	471.8	-3.0093
	472.15	-6.57588
	472.5	-6.49074
	472.5	4.5933
	472.85	-3.00309
	473.2	-3.00298
	473.55	-3.01244
	473.9	-10.1359
	473.9	5.54766
	474.25	-3.00291
	474.6	-2.90775
	474.95	-3.00378
	475.3	-10.1973
	475.3	9.69774
	475.65	-3.00288
	476	-3.00769
	476.35	-3.00351
	476.7	-9.82902
	477.05	12.541
	477.05	-3.00293
	477.4	-3.00303
	477.75	-3.00324
	478.1	-9.75378
	478.45	11.456
	478.8	-3.00286
	478.8	-3.00338
	479.15	-3.00343
	479.5	-10.5992
	479.85	11.458
	480.2	-3.00308
	480.2	-2.99931
	480.55	-3.00341
	480.9	-10.5676
	481.25	8.8404
	481.6	-3.00297
	481.95	-2.97923
	481.95	-3.00331
	482.3	-10.6567
	482.65	12.0777
	483	-3.0028
	483.35	-3.0698
	483.7	-3.00343
	483.7	-9.75972
	484.05	12.7093
	484.4	-3.00291
	484.75	-3.00083
	485.1	-3.00347
	485.1	-8.8806
	485.45	8.02068
	485.8	-3.00291
	486.15	-3.00333
	486.5	-3.08615
	486.5	-8.54004
	486.85	-0.4755
	487.2	-2.80697
	487.55	-3.00095
	487.9	-3.10858
	487.9	-5.2968
	488.25	-2.85984
	488.6	0.95604
	488.95	-2.99973
	489.3	-3.03164
	489.65	-4.32739
	489.65	-7.01544
	490	-0.84972
	490.35	-3.00182
	490.7	-3.03568
	491.05	-9.52014
	491.05	-6.63726
	491.4	1.45104
	491.75	-3.00402
	492.1	-3.02004
	492.45	-5.33244
	492.8	-6.70458
	492.8	2.4351
	493.15	-3.00211
	493.5	-2.98167
	493.85	-5.65518
	494.2	-6.9105
	494.2	4.9596
	494.55	-3.00304
	494.9	-2.99924
	495.25	-3.00399
	495.6	-10.1181
	495.6	9.52944
	495.95	-3.00308
	496.3	-2.86637
	496.65	-3.00361
	497	-10.72
	497	9.39282
	497.35	-3.00276
	497.7	-2.99538
	498.05	-3.00334
	498.4	-10.0983
	498.75	7.02474
	498.75	-3.00298
	499.1	-2.9602
	499.45	-3.14913
	499.8	-7.89258
	500.15	1.15602
	500.5	-3.00309
	500.5	-2.94896
	500.85	-3.03776
	501.2	-7.27086
	501.55	6.84852
	501.9	-3.00288
	502.25	-3.02612
	502.25	-3.06983
	502.6	-9.40332
	502.95	4.86258
	503.3	-3.00297
	503.65	-3.0496
	504	-3.0678
	504	-7.23918
	504.35	7.00692
	504.7	-3.00302
	505.05	-2.99311
	505.4	-3.14694
	505.4	-9.65874
	505.75	6.81288
	506.1	-3.00306
	506.45	-2.92828
	506.8	-3.05368
	507.15	-7.77972
	507.15	2.78754
	507.5	-3.00282
	507.85	-2.97256
	508.2	-6.31452
	508.55	-7.21938
	508.9	4.62102
	508.9	-3.00286
	509.25	-3.04231
	509.6	-3.01949
	509.95	-6.63528
	510.3	3.039
	510.65	-3.00292
	511	-3.00834
	511	-3.6926
	511.35	-6.44718
	511.7	5.09424
	512.05	-3.00304
	512.4	-2.99734
	512.4	-3.65597
	512.75	-7.66488
	513.1	0.15216
	513.45	-3.00286
	513.8	-2.93066
	514.15	-4.33036
	514.15	-7.24116
	514.5	1.93218
	514.85	-3.00297
	515.2	-2.97093
	515.55	-3.12436
	515.55	-7.3857
	515.9	3.9597
	516.25	-3.00299
	516.6	-3.016
	516.95	-3.49718
	517.3	-7.36986
	517.3	1.28472
	517.65	-3.00306
	518	-3.03734
	518.35	-3.29601
	518.7	-6.65508
	519.05	5.23878
	519.05	-3.00282
	519.4	-3.00366
	519.75	-3.61123
	520.1	-6.6729
	520.45	3.14592
	520.8	-3.00288
	520.8	-3.00349
	521.15	-5.37402
	521.5	-6.32442
	521.85	3.52806
	522.2	-3.00283
	522.55	-3.00285
	522.55	-6.79962
	522.9	-6.2769
	523.25	2.59944
	523.6	-3.00291
	523.95	-3.00652
	524.3	-8.0886
	524.3	-6.41946
	524.65	1.91436
	525	-3.00313
	525.35	-3.00897
	525.7	-6.59568
	526.05	-5.60172
	526.05	1.24908
	526.4	-3.00177
	526.75	-2.99484
	527.1	-6.16008
	527.45	-0.65172
	527.8	-2.42837
	527.8	-3.00105
	528.15	-3.01083
	528.5	-8.71626
	528.85	-1.31165
	529.2	-2.23829
	529.55	-3.00364
	529.55	-3.09682
	529.9	-9.41124
	530.25	0.02544
	530.6	-2.2478
	530.95	-3.00294
	531.3	-3.15406
	531.3	-9.38748
	531.65	3.64686
	532	-3.00238
	532.35	-3.0031
	532.7	-3.07391
	533.05	-9.47064
	533.05	3.9795
	533.4	-3.00299
	533.75	-3.00293
	534.1	-3.00314
	534.45	-9.87258
	534.8	8.8899
	534.8	-3.00278
	535.15	-3.02168
	535.5	-3.00336
	535.85	-9.91416
	536.2	13.335
	536.55	-3.00292
	536.9	-2.99748
	536.9	-3.0036
	537.25	-11.1121
	537.6	10.0018
	537.95	-4.37787
	538.3	-4.36486
	538.65	-4.37935
	538.65	-11.6951
	539	6.55262
	539.35	-4.37789
	539.7	-4.3299
	540.05	-4.41511
	540.4	-9.325
	540.4	-1.13176
[truncated: 10,142 more rows]

## Sheet: Figure 3b
Figure 3b	Applied bias (V)	PR amplitude (mV)	Applied bias (V)	PR amplitude (mV)	Applied bias (V)	PR amplitude (mV)	Applied bias (V)	PR amplitude (mV)	Applied bias (V)	PR amplitude (mV)	Applied bias (V)	PR amplitude (mV)	Applied bias (V)	PR amplitude (mV)	Applied bias (V)	PR amplitude (mV)
	-10	12.4248	9.961	11.473	-10	14.6664	9.961	14.1	-10	27.75	9.961	27	-10	33	9.961	31.875
	-9.961	12.3836	9.922	11.2795	-9.961	15.3713	9.922	15.3	-9.961	28.5	9.922	26.625	-9.844	33.75	9.922	30.75
	-9.922	12.3235	9.883	11.1337	-9.922	15.5175	9.883	15	-9.922	27.75	9.883	25.5	-9.648	33.375	9.883	30.75
	-9.883	12.3335	9.844	11.0356	-9.883	15.3748	9.844	13.2	-9.883	27.75	9.844	28.125	-9.531	33	9.844	30.75
	-9.844	12.3102	9.805	10.9853	-9.844	15.1441	9.805	13.5	-9.844	27.75	9.805	25.5	-9.297	33.75	9.805	30
	-9.805	12.2865	9.766	10.9827	-9.805	14.9566	9.766	14.4	-9.805	27	9.766	26.25	-9.258	33.375	9.766	30
	-9.766	12.2235	9.727	11.1102	-9.766	15.0916	9.727	13.2	-9.766	27	9.727	25.875	-9.219	33	9.727	29.625
	-9.727	12.2373	9.688	11.2111	-9.727	15.0322	9.688	13.5	-9.727	26.625	9.688	27	-9.18	33.375	9.688	29.625
	-9.688	12.1199	9.648	11.1948	-9.688	14.9	9.648	13.8	-9.688	27	9.648	25.5	-9.141	33.375	9.648	29.625
	-9.648	12.1135	9.609	11.3277	-9.648	14.7727	9.609	14.4	-9.648	27	9.609	25.875	-9.102	32.25	9.609	29.625
	-9.609	12.0946	9.57	11.2098	-9.609	14.5021	9.57	13.2	-9.609	26.625	9.57	25.875	-9.063	32.25	9.57	29.625
	-9.57	12.0436	9.531	11.0523	-9.57	14.2531	9.531	13.8	-9.57	27.75	9.531	25.125	-9.023	32.625	9.531	29.625
	-9.531	11.9746	9.492	10.7223	-9.531	14.3483	9.492	13.5	-9.531	26.625	9.492	25.125	-8.984	32.625	9.492	29.625
	-9.492	11.8985	9.453	10.3882	-9.492	14.1259	9.453	14.4	-9.492	26.625	9.453	25.5	-8.945	33.375	9.453	28.875
	-9.453	11.8355	9.414	10.2607	-9.453	13.9776	9.414	14.1	-9.453	26.25	9.414	24.75	-8.906	31.125	9.414	29.25
	-9.414	11.7248	9.375	10.2361	-9.414	13.9615	9.375	13.8	-9.414	27	9.375	25.5	-8.867	31.5	9.375	29.25
	-9.375	11.7237	9.336	10.3909	-9.375	13.8657	9.336	13.8	-9.375	26.625	9.336	24.375	-8.828	30.75	9.336	29.25
	-9.336	11.7464	9.297	10.4134	-9.336	13.7601	9.297	13.5	-9.336	27.375	9.297	24.75	-8.789	31.5	9.297	29.25
	-9.297	11.6861	9.258	10.3848	-9.297	13.7769	9.258	13.2	-9.297	25.875	9.258	24.375	-8.75	30.75	9.258	28.5
	-9.258	11.6291	9.219	10.3875	-9.258	13.9853	9.219	13.2	-9.258	27.375	9.219	24.75	-8.711	31.125	9.219	28.125
	-9.219	11.4198	9.18	10.2266	-9.219	14.1664	9.18	12.9	-9.219	25.875	9.18	24.375	-8.672	31.125	9.18	28.5
	-9.18	11.3161	9.141	10.0064	-9.18	14.0643	9.141	12.9	-9.18	25.875	9.141	24	-8.633	30	9.141	28.5
	-9.141	11.3632	9.102	9.87955	-9.141	13.8427	9.102	12.9	-9.141	26.625	9.102	24	-8.594	30.75	9.102	29.25
	-9.102	11.4886	9.063	9.88841	-9.102	13.5448	9.063	13.2	-9.102	25.875	9.063	23.625	-8.555	30	9.063	27.75
	-9.063	11.4716	9.023	9.93068	-9.063	13.4336	9.023	13.2	-9.063	25.5	9.023	23.625	-8.516	30.75	9.023	28.5
	-9.023	11.4723	8.984	10.0329	-9.023	13.779	8.984	13.8	-9.023	25.5	8.984	23.25	-8.477	31.125	8.984	28.125
	-8.984	11.5221	8.945	10.2068	-8.984	14.0615	8.945	13.8	-8.984	26.25	8.945	23.625	-8.438	29.625	8.945	27.75
	-8.945	11.4307	8.906	10.2907	-8.945	14.0559	8.906	11.7	-8.945	25.875	8.906	24	-8.398	29.25	8.906	27.75
	-8.906	11.3536	8.867	10.4557	-8.906	13.8811	8.867	12.6	-8.906	25.125	8.867	23.25	-8.359	29.625	8.867	27
	-8.867	11.2425	8.828	10.3071	-8.867	13.7944	8.828	13.8	-8.867	26.25	8.828	24.375	-8.32	29.25	8.828	27.75
	-8.828	11.098	8.789	10.2573	-8.828	13.6902	8.789	12.9	-8.828	25.5	8.789	22.875	-8.281	29.625	8.789	27.375
	-8.789	10.9534	8.75	10.1223	-8.789	13.6203	8.75	11.7	-8.789	25.5	8.75	24	-8.242	28.875	8.75	27.375
	-8.75	10.9405	8.711	10.0773	-8.75	13.5049	8.711	11.1	-8.75	25.125	8.711	24	-8.203	29.25	8.711	28.5
	-8.711	10.8027	8.672	10.0009	-8.711	13.2392	8.672	12	-8.711	25.125	8.672	23.25	-8.164	29.625	8.672	27.375
	-8.672	10.6473	8.633	9.82568	-8.672	13.2147	8.633	12.3	-8.672	25.125	8.633	22.125	-8.125	28.875	8.633	27.75
	-8.633	10.5743	8.594	9.68318	-8.633	13.2021	8.594	11.7	-8.633	25.5	8.594	23.25	-8.086	28.875	8.594	26.625
	-8.594	10.6159	8.555	9.49159	-8.594	13.128	8.555	12.3	-8.594	24.75	8.555	22.125	-8.047	28.875	8.555	26.625
	-8.555	10.4046	8.516	9.38932	-8.555	12.9315	8.516	11.7	-8.555	25.125	8.516	22.875	-8.008	28.5	8.516	26.625
	-8.516	10.275	8.477	9.31091	-8.516	12.7084	8.477	12	-8.516	24.375	8.477	22.125	-7.969	28.5	8.477	26.625
	-8.477	10.3384	8.438	9.03068	-8.477	12.5846	8.438	12.3	-8.477	24.75	8.438	21.75	-7.93	28.5	8.438	25.875
	-8.438	10.3179	8.398	8.96318	-8.438	12.742	8.398	11.7	-8.438	24.375	8.398	22.125	-7.891	28.125	8.398	27
	-8.398	10.3493	8.359	8.96659	-8.398	13.1818	8.359	12.6	-8.398	24.75	8.359	22.125	-7.852	27.75	8.359	26.625
	-8.359	10.4884	8.32	9.10159	-8.359	13.3168	8.32	11.7	-8.359	24.75	8.32	22.125	-7.813	27.375	8.32	25.875
	-8.32	10.3786	8.281	9.24	-8.32	12.7783	8.281	11.7	-8.32	25.125	8.281	21.375	-7.773	27	8.281	26.25
	-8.281	10.3596	8.242	9.36477	-8.281	12.3881	8.242	12.3	-8.281	23.625	8.242	21.75	-7.734	27	8.242	26.25
	-8.242	10.3827	8.203	9.31023	-8.242	12.2839	8.203	12.6	-8.242	23.625	8.203	21.375	-7.695	27	8.203	25.5
	-8.203	10.2777	8.164	9.16295	-8.203	12.4678	8.164	11.4	-8.203	23.625	8.164	21.75	-7.656	26.25	8.164	25.5
	-8.164	10.063	8.125	9.10227	-8.164	12.4713	8.125	11.4	-8.164	23.625	8.125	21	-7.617	27.375	8.125	24.75
	-8.125	10.0589	8.086	8.98636	-8.125	12.5965	8.086	11.7	-8.125	23.625	8.086	21	-7.578	26.625	8.086	25.125
	-8.086	9.83318	8.047	8.82682	-8.086	12.442	8.047	11.4	-8.086	24	8.047	21	-7.539	27	8.047	25.5
	-8.047	9.59932	8.008	8.73	-8.047	12.3461	8.008	11.1	-8.047	23.25	8.008	21.375	-7.5	27.375	8.008	25.125
	-8.008	9.48205	7.969	8.74227	-8.008	12.4336	7.969	11.4	-8.008	24	7.969	20.25	-7.461	25.875	7.969	25.125
	-7.969	9.48886	7.93	8.82205	-7.969	12.6783	7.93	12.6	-7.969	23.25	7.93	21	-7.422	26.25	7.93	24.375
	-7.93	9.29455	7.891	8.77227	-7.93	12.893	7.891	11.1	-7.93	22.875	7.891	20.25	-7.383	26.25	7.891	24.75
	-7.891	9.25841	7.852	8.955	-7.891	12.7399	7.852	11.4	-7.891	23.25	7.852	19.875	-7.344	25.5	7.852	24
	-7.852	9.28295	7.813	8.90727	-7.852	12.2371	7.813	11.4	-7.852	22.5	7.813	20.625	-7.305	25.875	7.813	24.375
	-7.813	9.3	7.773	8.83977	-7.813	12.3441	7.773	11.7	-7.813	24.375	7.773	19.5	-7.266	25.5	7.773	24
	-7.773	9.45818	7.734	8.77227	-7.773	12.5615	7.734	11.4	-7.773	22.125	7.734	19.875	-7.227	25.125	7.734	24
	-7.734	9.57341	7.695	8.72455	-7.734	12.5357	7.695	10.2	-7.734	24	7.695	19.5	-7.188	25.5	7.695	23.625
	-7.695	9.46432	7.656	8.79477	-7.695	12.0119	7.656	11.1	-7.695	22.125	7.656	20.25	-7.148	25.125	7.656	23.625
	-7.656	9.57886	7.617	8.66864	-7.656	11.6385	7.617	11.1	-7.656	22.5	7.617	19.5	-7.109	25.125	7.617	24.375
	-7.617	9.62864	7.578	8.58136	-7.617	11.4741	7.578	10.5	-7.617	22.875	7.578	20.625	-7.07	24.75	7.578	24
	-7.578	9.585	7.539	8.59568	-7.578	11.2888	7.539	12	-7.578	21.75	7.539	20.625	-7.031	24.375	7.539	23.25
	-7.539	9.49091	7.5	8.47977	-7.539	11.5734	7.5	10.5	-7.539	22.5	7.5	19.875	-6.992	23.625	7.5	24.375
	-7.5	9.24886	7.461	8.38023	-7.5	11.9475	7.461	9.6	-7.5	22.125	7.461	20.25	-6.953	24.75	7.461	24.375
	-7.461	9.09545	7.422	8.15114	-7.461	11.7364	7.422	10.2	-7.461	22.125	7.422	19.125	-6.914	24.375	7.422	23.25
	-7.422	9.00614	7.383	8.14227	-7.422	11.3804	7.383	9.9	-7.422	21.375	7.383	19.125	-6.875	24.375	7.383	23.25
	-7.383	9.09682	7.344	7.90636	-7.383	11.193	7.344	9.6	-7.383	22.125	7.344	18.75	-6.836	23.625	7.344	23.625
	-7.344	9.18886	7.305	7.69432	-7.344	11.2252	7.305	9.9	-7.344	21	7.305	19.5	-6.797	24.375	7.305	22.5
	-7.305	9.18068	7.266	7.63295	-7.305	11.1469	7.266	9.6	-7.305	22.125	7.266	19.125	-6.758	22.875	7.266	22.5
	-7.266	9.21682	7.227	7.43455	-7.266	11.1615	7.227	9.9	-7.266	21.375	7.227	18.75	-6.719	24	7.227	22.125
	-7.227	9.10705	7.188	7.46318	-7.227	11.1014	7.188	9.6	-7.227	21.75	7.188	19.5	-6.68	24.375	7.188	22.5
	-7.188	9.05386	7.148	7.58386	-7.188	10.842	7.148	11.1	-7.188	21	7.148	18.75	-6.641	22.5	7.148	22.5
	-7.148	9.00886	7.109	7.61114	-7.148	10.8112	7.109	10.2	-7.148	21.375	7.109	17.625	-6.602	23.25	7.109	22.875
	-7.109	8.70205	7.07	7.5075	-7.109	10.7399	7.07	10.5	-7.109	20.25	7.07	17.625	-6.563	23.25	7.07	22.125
	-7.07	8.61545	7.031	7.63159	-7.07	10.8357	7.031	9.9	-7.07	21	7.031	18	-6.523	22.875	7.031	22.875
	-7.031	8.37205	6.992	7.83682	-7.031	11.0056	6.992	10.5	-7.031	21	6.992	17.625	-6.484	22.875	6.992	21.75
	-6.992	8.43818	6.953	7.905	-6.992	10.9308	6.953	10.5	-6.992	21	6.953	18.375	-6.445	22.875	6.953	21.75
	-6.953	8.26705	6.914	7.83477	-6.953	10.7434	6.914	10.8	-6.953	20.625	6.914	16.875	-6.406	22.5	6.914	21.75
	-6.914	8.09864	6.875	7.61659	-6.914	10.6825	6.875	9.9	-6.914	20.25	6.875	18.375	-6.367	22.5	6.875	21.375
	-6.875	8.14159	6.836	7.46114	-6.875	10.6042	6.836	9.9	-6.875	19.875	6.836	17.25	-6.328	22.5	6.836	21.75
	-6.836	8.15659	6.797	7.38205	-6.836	10.5776	6.797	9.9	-6.836	19.5	6.797	18.375	-6.289	21.75	6.797	21.75
	-6.797	8.355	6.758	7.27091	-6.797	10.535	6.758	9.3	-6.797	19.5	6.758	16.5	-6.25	21.75	6.758	20.625
	-6.758	8.33182	6.719	7.16591	-6.758	10.8734	6.719	10.5	-6.758	19.875	6.719	17.625	-6.211	21.75	6.719	21
	-6.719	8.34068	6.68	7.08545	-6.719	10.6923	6.68	10.2	-6.719	19.875	6.68	16.875	-6.172	21	6.68	21
	-6.68	8.15523	6.641	7.04318	-6.68	10.4021	6.641	8.7	-6.68	18.75	6.641	16.875	-6.133	21	6.641	20.625
	-6.641	7.88591	6.602	7.04795	-6.641	9.94196	6.602	9	-6.641	19.875	6.602	16.5	-6.094	21.375	6.602	21
	-6.602	7.93159	6.563	7.17545	-6.602	9.63357	6.563	9	-6.602	18.375	6.563	17.25	-6.055	21	6.563	20.25
	-6.563	7.94659	6.523	7.17818	-6.563	9.26434	6.523	9.9	-6.563	19.5	6.523	16.125	-6.016	21	6.523	20.625
	-6.523	8.06727	6.484	7.03636	-6.523	9.91399	6.484	9	-6.523	19.125	6.484	16.875	-5.977	21	6.484	21
	-6.484	8.09455	6.445	7.07727	-6.484	10.2916	6.445	9.6	-6.484	19.5	6.445	16.5	-5.938	20.625	6.445	19.5
	-6.445	7.92682	6.406	7.12773	-6.445	10.4357	6.406	9	-6.445	18.375	6.406	15.75	-5.898	20.625	6.406	20.625
	-6.406	7.90364	6.367	7.16795	-6.406	10.1699	6.367	8.1	-6.406	18.75	6.367	16.125	-5.859	19.875	6.367	20.25
	-6.367	7.73455	6.328	7.30227	-6.367	10.228	6.328	9	-6.367	18.375	6.328	15.75	-5.82	20.625	6.328	20.25
	-6.328	7.68341	6.289	7.44477	-6.328	9.90699	6.289	9.3	-6.328	18.375	6.289	15.75	-5.781	19.875	6.289	19.875
	-6.289	7.53955	6.25	7.32545	-6.289	9.84126	6.25	9.3	-6.289	18.375	6.25	15.75	-5.742	20.625	6.25	19.875
	-6.25	7.56886	6.211	7.27773	-6.25	9.58531	6.211	9	-6.25	17.625	6.211	15	-5.703	19.875	6.211	19.5
	-6.211	7.80477	6.172	7.05136	-6.211	9.82937	6.172	9	-6.211	18	6.172	15.375	-5.664	19.875	6.172	18.75
	-6.172	7.95341	6.133	6.85295	-6.172	9.99161	6.133	8.4	-6.172	18.375	6.133	15.75	-5.625	20.25	6.133	19.5
	-6.133	7.91114	6.094	6.47455	-6.133	9.97762	6.094	7.8	-6.133	17.625	6.094	15	-5.586	19.5	6.094	19.5
	-6.094	7.7625	6.055	6.27545	-6.094	10.2133	6.055	9.3	-6.094	17.625	6.055	15.75	-5.547	19.5	6.055	18
	-6.055	7.62273	6.016	6.2025	-6.055	10.2552	6.016	8.1	-6.055	18	6.016	15	-5.508	19.5	6.016	19.5
	-6.016	7.59136	5.977	6.23864	-6.016	9.89231	5.977	8.1	-6.016	18	5.977	15.375	-5.469	18.75	5.977	19.125
	-5.977	7.47341	5.938	6.36682	-5.977	9.5021	5.938	8.7	-5.977	18	5.938	15	-5.43	18.75	5.938	19.125
	-5.938	7.43114	5.898	6.50795	-5.938	9.19301	5.898	7.8	-5.938	16.5	5.898	15	-5.391	18.375	5.898	19.125
	-5.898	7.42295	5.859	6.53864	-5.898	9.20629	5.859	8.4	-5.898	18	5.859	14.625	-5.352	18.375	5.859	17.625
	-5.859	7.34523	5.82	6.65659	-5.859	9.04965	5.82	7.8	-5.859	16.875	5.82	14.625	-5.313	18	5.82	18.375
	-5.82	7.42705	5.781	6.52295	-5.82	8.95175	5.781	7.8	-5.82	17.25	5.781	15	-5.273	18.75	5.781	18
	-5.781	7.28114	5.742	6.36614	-5.781	9.22727	5.742	8.7	-5.781	16.5	5.742	14.625	-5.234	17.625	5.742	18
	-5.742	7.06295	5.703	6.24818	-5.742	9.05664	5.703	7.8	-5.742	18	5.703	13.875	-5.195	18	5.703	17.25
	-5.703	6.97159	5.664	6.07159	-5.703	8.93776	5.664	8.1	-5.703	15.75	5.664	14.25	-5.156	17.625	5.664	17.625
	-5.664	7.0875	5.625	5.98023	-5.664	8.81469	5.625	7.8	-5.664	16.875	5.625	13.875	-5.117	17.25	5.625	16.875
	-5.625	7.02341	5.586	6.05455	-5.625	8.72587	5.586	8.7	-5.625	16.125	5.586	14.25	-5.078	17.25	5.586	17.625
	-5.586	6.98386	5.547	6.09818	-5.586	8.61608	5.547	6.6	-5.586	16.875	5.547	13.875	-5.039	17.25	5.547	17.625
	-5.547	6.89591	5.508	6.07636	-5.547	8.55524	5.508	6.3	-5.547	15.75	5.508	13.875	-5	16.875	5.508	17.625
	-5.508	6.915	5.469	5.985	-5.508	8.68252	5.469	8.7	-5.508	17.25	5.469	13.5	-4.961	17.25	5.469	17.25
	-5.469	6.9	5.43	5.94205	-5.469	8.90629	5.43	7.5	-5.469	15.75	5.43	13.125	-4.922	16.875	5.43	16.875
	-5.43	6.87136	5.391	5.83705	-5.43	8.75245	5.391	7.5	-5.43	15.75	5.391	13.875	-4.883	16.5	5.391	16.875
	-5.391	6.67636	5.352	5.72591	-5.391	8.23566	5.352	7.8	-5.391	15.75	5.352	12.375	-4.844	16.875	5.352	16.5
	-5.352	6.60409	5.313	5.65977	-5.352	7.84685	5.313	7.5	-5.352	14.625	5.313	13.875	-4.805	16.125	5.313	16.875
	-5.313	6.45955	5.273	5.51045	-5.313	7.5993	5.273	7.2	-5.313	14.625	5.273	13.125	-4.766	16.125	5.273	16.125
	-5.273	6.48682	5.234	5.50705	-5.273	7.85175	5.234	6.9	-5.273	15	5.234	13.125	-4.727	15.375	5.234	17.25
	-5.234	6.29864	5.195	5.54795	-5.234	8.09091	5.195	6.9	-5.234	16.125	5.195	12.375	-4.688	16.5	5.195	15.75
	-5.195	6.28364	5.156	5.48114	-5.195	8.3986	5.156	6.9	-5.195	14.625	5.156	12.75	-4.648	15.75	5.156	17.25
	-5.156	6.25159	5.117	5.35636	-5.156	8.36643	5.117	6.3	-5.156	15.375	5.117	12.375	-4.609	15.375	5.117	15.75
	-5.117	6.17386	5.078	5.26091	-5.117	8.24336	5.078	7.5	-5.117	13.5	5.078	13.5	-4.57	14.625	5.078	15.375
	-5.078	6.18136	5.039	5.09318	-5.078	8.44126	5.039	7.2	-5.078	15.75	5.039	11.625	-4.531	15.375	5.039	16.125
	-5.039	6.16841	5	4.89341	-5.039	8.57692	5	7.2	-5.039	14.625	5	12.75	-4.492	15	5	15.375
	-5	6.26455	4.961	4.71273	-5	8.61399	4.961	6	-5	15.375	4.961	12	-4.453	15	4.961	15.375
	-4.961	6.22636	4.922	4.61318	-4.961	8.52308	4.922	6	-4.961	14.625	4.922	11.625	-4.414	14.625	4.922	14.625
	-4.922	5.94545	4.883	4.74818	-4.922	7.91678	4.883	6.6	-4.922	14.625	4.883	11.625	-4.375	14.25	4.883	15
	-4.883	5.86568	4.844	4.84091	-4.883	7.68741	4.844	6.3	-4.883	13.875	4.844	12	-4.336	15	4.844	15
	-4.844	5.77227	4.805	4.87364	-4.844	7.51678	4.805	6.6	-4.844	13.875	4.805	11.25	-4.297	14.625	4.805	15.375
	-4.805	5.63659	4.766	5.10409	-4.805	7.58881	4.766	6	-4.805	14.625	4.766	11.25	-4.258	13.5	4.766	15.375
	-4.766	5.63864	4.727	5.19341	-4.766	7.79231	4.727	6.3	-4.766	12.75	4.727	11.625	-4.219	14.25	4.727	14.25
	-4.727	5.46409	4.688	5.235	-4.727	7.88462	4.688	6.3	-4.727	13.125	4.688	11.25	-4.18	13.5	4.688	15
	-4.688	5.5275	4.648	5.09864	-4.688	7.85455	4.648	5.7	-4.688	13.125	4.648	10.875	-4.141	13.5	4.648	14.625
	-4.648	5.67614	4.609	4.84636	-4.648	7.68462	4.609	5.4	-4.648	13.5	4.609	11.25	-4.102	12.75	4.609	14.625
	-4.609	5.79341	4.57	4.66432	-4.609	7.43916	4.57	6	-4.609	13.5	4.57	10.875	-4.063	13.5	4.57	14.625
	-4.57	5.66932	4.531	4.52386	-4.57	7.33986	4.531	6.3	-4.57	13.5	4.531	11.25	-4.023	13.5	4.531	13.875
	-4.531	5.52545	4.492	4.51432	-4.531	7.11469	4.492	6.3	-4.531	12.75	4.492	10.125	-3.984	12.375	4.492	14.625
	-4.492	5.52955	4.453	4.29273	-4.492	6.74825	4.453	5.4	-4.492	12	4.453	11.25	-3.945	13.5	4.453	14.25
	-4.453	5.56432	4.414	4.23	-4.453	6.54406	4.414	5.7	-4.453	12.375	4.414	9.375	-3.906	13.125	4.414	14.625
	-4.414	5.57318	4.375	4.37114	-4.414	6.48601	4.375	5.7	-4.414	11.625	4.375	10.125	-3.867	11.625	4.375	13.875
	-4.375	5.5275	4.336	4.28045	-4.375	6.43776	4.336	6.6	-4.375	12.375	4.336	10.125	-3.828	12.75	4.336	12.375
	-4.336	5.37409	4.297	4.16932	-4.336	6.53776	4.297	6	-4.336	12.75	4.297	10.125	-3.789	12.75	4.297	13.875
	-4.297	5.31068	4.258	4.06432	-4.297	6.78671	4.258	6	-4.297	12	4.258	9.375	-3.75	11.625	4.258	13.125
	-4.258	5.32636	4.219	3.98386	-4.258	7.04755	4.219	6	-4.258	12	4.219	9.375	-3.711	11.625	4.219	13.875
	-4.219	5.25545	4.18	3.94159	-4.219	6.75524	4.18	5.4	-4.219	11.625	4.18	9.375	-3.672	11.625	4.18	13.125
	-4.18	5.17841	4.141	3.945	-4.18	6.3972	4.141	4.8	-4.18	11.625	4.141	9.375	-3.633	11.25	4.141	11.625
	-4.141	5.04682	4.102	3.89114	-4.141	6.74406	4.102	6.3	-4.141	12	4.102	9.75	-3.594	11.25	4.102	13.125
	-4.102	4.99841	4.063	3.59864	-4.102	6.93147	4.063	5.7	-4.102	11.625	4.063	8.25	-3.555	10.875	4.063	12
	-4.063	4.98682	4.023	3.52023	-4.063	6.88601	4.023	5.1	-4.063	10.5	4.023	9	-3.516	11.625	4.023	12
	-4.023	4.97045	3.984	3.40568	-4.023	6.76573	3.984	5.4	-4.023	11.625	3.984	8.625	-3.477	10.875	3.984	12
	-3.984	4.86818	3.945	3.28023	-3.984	6.3965	3.945	5.4	-3.984	10.875	3.945	9.375	-3.438	10.5	3.945	11.25
	-3.945	4.84023	3.906	3.16227	-3.945	6.01259	3.906	5.4	-3.945	10.875	3.906	8.25	-3.398	10.875	3.906	11.625
	-3.906	4.68	3.867	3.10295	-3.906	5.95524	3.867	4.5	-3.906	10.5	3.867	8.625	-3.359	10.5	3.867	12
	-3.867	4.73386	3.828	3.08659	-3.867	6.0951	3.828	5.1	-3.867	10.875	3.828	7.5	-3.32	10.875	3.828	11.625
	-3.828	4.69432	3.789	3.21818	-3.828	6.07762	3.789	4.8	-3.828	10.875	3.789	8.625	-3.281	9.75	3.789	10.875
	-3.789	4.68614	3.75	3.33205	-3.789	5.67972	3.75	4.5	-3.789	10.125	3.75	8.25	-3.242	9.75	3.75	11.625
	-3.75	4.65477	3.711	3.26864	-3.75	5.40909	3.711	4.8	-3.75	10.125	3.711	8.25	-3.203	9.75	3.711	10.5
	-3.711	4.47886	3.672	3.19227	-3.711	5.67832	3.672	4.2	-3.711	10.5	3.672	7.875	-3.164	9	3.672	10.875
	-3.672	4.29614	3.633	3.23795	-3.672	6.07972	3.633	4.2	-3.672	10.125	3.633	8.25	-3.125	9.75	3.633	10.875
	-3.633	4.13318	3.594	3.19705	-3.633	6.45734	3.594	3.9	-3.633	9.375	3.594	7.5	-3.086	9	3.594	10.875
	-3.594	4.09636	3.555	3.19364	-3.594	6.44895	3.555	3.9	-3.594	9.75	3.555	7.5	-3.047	8.25	3.555	10.125
	-3.555	4.1175	3.516	3.25227	-3.555	5.97413	3.516	4.8	-3.555	9.375	3.516	7.875	-3.008	9.375	3.516	10.875
	-3.516	3.94364	3.477	3.29182	-3.516	5.62378	3.477	4.5	-3.516	9.75	3.477	7.5	-2.969	7.875	3.477	10.125
	-3.477	4.17273	3.438	3.135	-3.477	5.24406	3.438	4.2	-3.477	9.375	3.438	6.375	-2.93	7.5	3.438	9.75
	-3.438	4.43932	3.398	3.22773	-3.438	5.0021	3.398	3	-3.438	9.75	3.398	7.875	-2.891	8.625	3.398	9.75
	-3.398	4.56409	3.359	3.04091	-3.398	4.79441	3.359	4.2	-3.398	8.625	3.359	6.75	-2.852	7.875	3.359	10.5
	-3.359	4.76864	3.32	2.86568	-3.359	4.67413	3.32	3.9	-3.359	9	3.32	7.5	-2.813	8.25	3.32	9.75
	-3.32	4.76727	3.281	2.76	-3.32	4.84476	3.281	3.6	-3.32	8.25	3.281	6	-2.773	7.875	3.281	9
	-3.281	4.74409	3.242	2.60932	-3.281	5.06434	3.242	4.2	-3.281	9	3.242	7.125	-2.734	8.25	3.242	9.375
	-3.242	4.54568	3.203	2.37886	-3.242	4.97133	3.203	3.3	-3.242	9	3.203	6	-2.695	7.5	3.203	8.25
	-3.203	4.43795	3.164	2.18182	-3.203	4.71678	3.164	4.2	-3.203	8.625	3.164	6	-2.656	7.125	3.164	9.375
	-3.164	4.42159	3.125	2.21114	-3.164	4.3951	3.125	3.9	-3.164	8.25	3.125	5.625	-2.617	7.125	3.125	9
	-3.125	4.16523	3.086	2.30114	-3.125	4.25734	3.086	3.9	-3.125	7.875	3.086	6	-2.578	6.375	3.086	9
	-3.086	4.03091	3.047	2.31545	-3.086	4.51678	3.047	3	-3.086	8.25	3.047	6	-2.539	7.125	3.047	9
	-3.047	3.79023	3.008	2.40955	-3.047	4.84755	3.008	3.6	-3.047	7.875	3.008	6	-2.5	6.75	3.008	8.625
	-3.008	3.53045	2.969	2.40614	-3.008	5.07552	2.969	3.3	-3.008	7.875	2.969	5.625	-2.461	6	2.969	9
	-2.969	3.57818	2.93	2.40341	-2.969	4.88252	2.93	3.9	-2.969	7.875	2.93	5.625	-2.422	6.375	2.93	7.875
	-2.93	3.53455	2.891	2.38364	-2.93	4.40699	2.891	3.6	-2.93	7.125	2.891	5.25	-2.383	6.375	2.891	8.25
	-2.891	3.54205	2.852	2.29159	-2.891	4.24545	2.852	3.6	-2.891	7.5	2.852	4.875	-2.344	6	2.852	7.5
	-2.852	3.59455	2.813	2.15182	-2.852	4.06643	2.813	2.4	-2.852	7.875	2.813	5.625	-2.305	6.375	2.813	6.75
	-2.813	3.73023	2.773	2.05091	-2.813	4.09231	2.773	3	-2.813	7.5	2.773	5.25	-2.266	5.25	2.773	7.5
	-2.773	3.86523	2.734	1.99091	-2.773	4.25804	2.734	2.7	-2.773	6.375	2.734	5.25	-2.227	6	2.734	6.75
	-2.734	3.82091	2.695	2.02295	-2.734	4.04615	2.695	2.1	-2.734	7.875	2.695	4.5	-2.188	4.875	2.695	6.75
	-2.695	3.60886	2.656	2.08568	-2.695	3.70909	2.656	2.7	-2.695	6.375	2.656	4.875	-2.148	4.125	2.656	6.75
	-2.656	3.27273	2.617	2.05568	-2.656	3.36084	2.617	3.3	-2.656	7.5	2.617	4.125	-2.109	5.625	2.617	6.75
	-2.617	3.3	2.578	2.02636	-2.617	3.47343	2.578	3.3	-2.617	6	2.578	4.5	-2.07	5.25	2.578	7.125
	-2.578	3.34091	2.539	1.98682	-2.578	3.64685	2.539	3	-2.578	6.75	2.539	4.875	-2.031	5.25	2.539	6
	-2.539	3.26795	2.5	1.91318	-2.539	3.66923	2.5	2.4	-2.539	6	2.5	3.75	-1.992	4.875	2.5	6.375
	-2.5	3.16364	2.461	1.81909	-2.5	3.83007	2.461	2.4	-2.5	6.75	2.461	3.75	-1.953	4.5	2.461	6.375
	-2.461	3.16568	2.422	1.71818	-2.461	3.54056	2.422	2.1	-2.461	6	2.422	2.625	-1.914	5.25	2.422	5.625
	-2.422	3.08386	2.383	1.67318	-2.422	3.29021	2.383	3	-2.422	5.625	2.383	4.125	-1.875	4.125	2.383	6.375
	-2.383	3.07841	2.344	1.50068	-2.383	3.41119	2.344	2.4	-2.383	6	2.344	3	-1.836	4.125	2.344	6.375
	-2.344	3.06341	2.305	1.425	-2.344	3.6035	2.305	3	-2.344	6.375	2.305	3.75	-1.797	3.75	2.305	4.875
	-2.305	2.91068	2.266	1.33773	-2.305	3.4993	2.266	2.4	-2.305	6	2.266	3.375	-1.758	3	2.266	6
	-2.266	2.75114	2.227	1.27705	-2.266	3.28881	2.227	2.4	-2.266	4.5	2.227	3	-1.719	3.375	2.227	4.875
	-2.227	2.83977	2.188	1.21227	-2.227	3.07343	2.188	1.5	-2.227	5.625	2.188	4.125	-1.68	2.625	2.188	5.25
	-2.188	2.85136	2.148	1.23	-2.188	2.9986	2.148	2.1	-2.188	5.625	2.148	3.75	-1.641	3.75	2.148	4.5
	-2.148	2.77364	2.109	1.20136	-2.148	2.92867	2.109	2.1	-2.148	4.875	2.109	3	-1.602	2.25	2.109	4.5
	-2.109	2.6625	2.07	1.335	-2.109	2.84056	2.07	2.1	-2.109	4.875	2.07	3.375	-1.563	3	2.07	4.125
	-2.07	2.56909	2.031	1.42705	-2.07	2.81119	2.031	1.2	-2.07	4.875	2.031	3	-1.523	3.375	2.031	4.5
	-2.031	2.46477	1.992	1.61318	-2.031	2.74825	1.992	1.5	-2.031	4.125	1.992	2.25	-1.484	2.25	1.992	4.125
	-1.992	2.49886	1.953	1.62818	-1.992	2.56434	1.953	2.7	-1.992	4.125	1.953	2.25	-1.445	2.625	1.953	4.125
	-1.953	2.40818	1.914	1.48568	-1.953	2.69301	1.914	2.4	-1.953	3.75	1.914	2.25	-1.406	1.875	1.914	4.125
	-1.914	2.25545	1.875	1.31659	-1.914	2.75315	1.875	2.4	-1.914	4.125	1.875	3.375	-1.367	2.25	1.875	3
	-1.875	2.15864	1.836	1.11	-1.875	2.78392	1.836	0.9	-1.875	3.75	1.836	1.5	-1.328	2.25	1.836	2.625
	-1.836	2.08909	1.797	0.8925	-1.836	2.59231	1.797	1.2	-1.836	4.125	1.797	3	-1.289	1.875	1.797	3
	-1.797	2.06727	1.758	0.80659	-1.797	2.28601	1.758	1.2	-1.797	4.5	1.758	1.125	-1.25	1.5	1.758	3.375
	-1.758	1.98955	1.719	0.66886	-1.758	2.14126	1.719	2.1	-1.758	4.5	1.719	2.25	-1.211	1.875	1.719	3.375
	-1.719	1.94932	1.68	0.66136	-1.719	2.12098	1.68	0.3	-1.719	4.5	1.68	2.25	-1.172	0.75	1.68	2.25
	-1.68	1.91591	1.641	0.63818	-1.68	2.4021	1.641	1.5	-1.68	3	1.641	1.875	-1.133	1.5	1.641	2.25
	-1.641	1.87159	1.602	0.79091	-1.641	2.62168	1.602	1.2	-1.641	3.375	1.602	0.75	-1.094	1.125	1.602	3
	-1.602	1.98955	1.563	0.7875	-1.602	2.4042	1.563	0.6	-1.602	3	1.563	0.75	-1.055	0.75	1.563	2.625
	-1.563	2.00455	1.523	0.70159	-1.563	2.28951	1.523	0.9	-1.563	3	1.523	1.5	-1.016	0.75	1.523	2.625
	-1.523	2.00386	1.484	0.65045	-1.523	2.26573	1.484	0.9	-1.523	2.625	1.484	1.125	-0.977	0.375	1.484	1.875
	-1.484	1.85455	1.445	0.60955	-1.484	2.06434	1.445	1.8	-1.484	2.625	1.445	0.75	-0.938	1.125	1.445	2.625
	-1.445	1.71205	1.406	0.57886	-1.445	2.14545	1.406	1.2	-1.445	2.625	1.406	0.75	-0.898	0.375	1.406	1.5
	-1.406	1.58318	1.367	0.73159	-1.406	1.83357	1.367	0.3	-1.406	3	1.367	0.75	-0.859	0.375	1.367	1.5
	-1.367	1.42568	1.328	0.64909	-1.367	1.68252	1.328	0	-1.367	2.625	1.328	0.75	-0.82	0.375	1.328	2.25
	-1.328	1.43045	1.289	0.55977	-1.328	1.53077	1.289	0.6	-1.328	2.25	1.289	1.5	-0.781	1.5	1.289	2.25
	-1.289	1.48705	1.25	0.53182	-1.289	1.63636	1.25	0	-1.289	2.625	1.25	0.75	-0.742	0.75	1.25	0.75
	-1.25	1.49182	1.211	0.59591	-1.25	1.80629	1.211	0.6	-1.25	2.25	1.211	0.375	-0.703	0.75	1.211	0.75
	-1.211	1.60705	1.172	0.64568	-1.211	1.79161	1.172	0.3	-1.211	2.25	1.172	0.75	-0.664	0.75	1.172	0.75
	-1.172	1.62477	1.133	0.76568	-1.172	1.61888	1.133	0.3	-1.172	1.875	1.133	0.75	-0.625	1.5	1.133	1.125
	-1.133	1.51432	1.094	0.78955	-1.133	1.4958	1.094	0.3	-1.133	2.25	1.094	0.75	-0.586	1.125	1.094	1.125
	-1.094	1.39773	1.055	0.86591	-1.094	1.11538	1.055	0.6	-1.094	1.5	1.055	0.75	-0.547	0.75	1.055	1.125
	-1.055	1.33023	1.016	0.83523	-1.055	1.32517	1.016	0.6	-1.055	1.5	1.016	1.125	-0.508	1.5	1.016	0.375
	-1.016	1.36773	0.977	0.87068	-1.016	1.33007	0.977	0.6	-1.016	1.875	0.977	0.75	-0.469	1.5	0.977	0.75
	-0.977	1.29614	0.938	0.68864	-0.977	1.52797	0.938	0.6	-0.977	1.5	0.938	0.75	-0.43	1.5	0.938	1.125
	-0.938	1.15091	0.898	0.55977	-0.938	1.34965	0.898	0.3	-0.938	2.25	0.898	1.875	-0.391	1.5	0.898	0.375
	-0.898	1.09432	0.859	0.39273	-0.898	0.96573	0.859	0.9	-0.898	1.125	0.859	0.75	-0.352	2.25	0.859	0.375
	-0.859	0.95386	0.82	0.39818	-0.859	0.84196	0.82	0.3	-0.859	1.5	0.82	1.125	-0.313	2.25	0.82	1.125
	-0.82	0.945	0.781	0.44795	-0.82	0.73566	0.781	0.6	-0.82	0.75	0.781	1.125	-0.273	2.25	0.781	1.125
	-0.781	0.89523	0.742	0.50045	-0.781	0.65455	0.742	0.6	-0.781	0.75	0.742	1.125	-0.234	2.625	0.742	1.5
	-0.742	0.84273	0.703	0.37159	-0.742	0.74406	0.703	0.9	-0.742	0.75	0.703	1.125	-0.195	2.25	0.703	1.125
	-0.703	0.82091	0.664	0.46705	-0.703	0.7042	0.664	1.2	-0.703	1.125	0.664	1.5	-0.156	2.25	0.664	1.5
	-0.664	0.85023	0.625	0.44045	-0.664	0.74266	0.625	0.6	-0.664	0.375	0.625	1.5	-0.117	2.25	0.625	1.5
	-0.625	0.88909	0.586	0.56182	-0.625	0.82238	0.586	0	-0.625	1.125	0.586	1.5	-0.078	3	0.586	1.125
	-0.586	0.78955	0.547	0.66886	-0.586	0.9	0.547	0.6	-0.586	0.375	0.547	2.625	-0.039	3.375	0.547	1.875
	-0.547	0.53182	0.508	0.80318	-0.547	0.78811	0.508	1.2	-0.547	1.125	0.508	1.5	0	3.375	0.508	1.5
	-0.508	0.57886	0.469	0.99341	-0.508	0.40629	0.469	0.3	-0.508	0.75	0.469	1.875	0.039	3	0.469	2.25
	-0.469	0.54955	0.43	1.14614	-0.469	0.31958	0.43	0.9	-0.469	0.375	0.43	1.5	0.078	4.125	0.43	2.625
	-0.43	0.58159	0.391	1.20545	-0.43	0.37133	0.391	0.6	-0.43	1.125	0.391	1.5	0.117	3.75	0.391	3.375
	-0.391	0.5775	0.352	1.15091	-0.391	0.48112	0.352	1.8	-0.391	1.125	0.352	1.875	0.156	3.375	0.352	3.375
	-0.352	0.65318	0.313	1.09705	-0.352	0.6	0.313	0.6	-0.352	0.375	0.313	1.875	0.195	3	0.313	1.5
	-0.313	0.62932	0.273	1.12909	-0.313	0.54685	0.273	0.9	-0.313	1.125	0.273	2.25	0.234	4.5	0.273	3
	-0.273	0.67909	0.234	1.15295	-0.273	0.37203	0.234	1.2	-0.273	1.5	0.234	1.875	0.273	4.125	0.234	3
	-0.234	0.53864	0.195	1.40591	-0.234	0.33217	0.195	1.5	-0.234	1.125	0.195	1.875	0.313	4.125	0.195	2.25
	-0.195	0.52295	0.156	1.52386	-0.195	0.35175	0.156	1.2	-0.195	0.75	0.156	2.625	0.352	4.875	0.156	4.125
	-0.156	0.36136	0.117	1.64182	-0.156	0.41189	0.117	1.5	-0.156	1.875	0.117	1.875	0.391	4.5	0.117	2.625
	-0.117	0.375	0.078	1.75909	-0.117	0.36713	0.078	0.6	-0.117	1.125	0.078	3.375	0.43	5.25	0.078	3.75
	-0.078	0.41523	0.039	1.79318	-0.078	0.61748	0.039	0.6	-0.078	0.75	0.039	3.375	0.469	3.75	0.039	3.75
	-0.039	0.42477	0	1.89477	-0.039	0.83566	0	0.9	-0.039	1.5	0	3.75	0.508	4.875	0	3
	0	0.49636	-0.039	1.85932	0	0.9958	-0.039	0.9	0	1.125	-0.039	3.375	0.547	5.25	-0.039	4.125
	0.039	0.69205	-0.078	1.83477	0.039	0.92098	-0.078	1.2	0.039	2.25	-0.078	3	0.586	5.625	-0.078	4.125
	0.078	0.75273	-0.117	1.81432	0.078	0.88601	-0.117	1.5	0.078	1.5	-0.117	3.375	0.625	5.625	-0.117	4.125
	0.117	0.78273	-0.156	1.90909	0.117	0.71399	-0.156	1.2	0.117	1.125	-0.156	3.375	0.664	6	-0.156	4.125
	0.156	0.73773	-0.195	1.85045	0.156	0.71748	-0.195	1.2	0.156	1.875	-0.195	3.375	0.703	4.875	-0.195	4.5
	0.195	0.6975	-0.234	1.74273	0.195	0.9021	-0.234	1.5	0.195	2.25	-0.234	3.375	0.742	6	-0.234	4.875
	0.234	0.58227	-0.273	1.72568	0.234	1.18601	-0.273	1.2	0.234	1.875	-0.273	3	0.781	6.75	-0.273	4.5
	0.273	0.46091	-0.313	1.66364	0.273	1.14895	-0.313	0.9	0.273	1.5	-0.313	3	0.82	5.625	-0.313	5.25
	0.313	0.37295	-0.352	1.71136	0.313	1.04126	-0.352	2.1	0.313	3	-0.352	3.375	0.859	6.375	-0.352	4.5
	0.352	0.30068	-0.391	1.86886	0.352	1	-0.391	1.5	0.352	1.875	-0.391	3.75	0.898	6	-0.391	5.25
	0.391	0.31091	-0.43	1.82114	0.391	0.9993	-0.43	1.2	0.391	2.25	-0.43	3.75	0.938	6.75	-0.43	4.5
	0.43	0.42818	-0.469	1.91795	0.43	0.93776	-0.469	2.1	0.43	2.625	-0.469	4.125	0.977	6	-0.469	5.625
	0.469	0.43091	-0.508	2.13886	0.469	1.12168	-0.508	1.8	0.469	2.25	-0.508	3.75	1.016	6.375	-0.508	5.25
	0.508	0.43636	-0.547	2.21727	0.508	1.31189	-0.547	2.1	0.508	2.25	-0.547	4.125	1.055	7.5	-0.547	5.625
	0.547	0.50591	-0.586	2.27932	0.547	1.41958	-0.586	1.8	0.547	3	-0.586	4.5	1.094	7.125	-0.586	5.25
	0.586	0.71727	-0.625	2.49545	0.586	1.44266	-0.625	2.7	0.586	3	-0.625	4.875	1.133	7.125	-0.625	6
	0.625	0.82227	-0.664	2.49682	0.625	1.51049	-0.664	2.4	0.625	2.25	-0.664	4.875	1.172	7.5	-0.664	6.375
	0.664	0.74045	-0.703	2.49818	0.664	1.6021	-0.703	2.7	0.664	3.75	-0.703	4.5	1.211	6.75	-0.703	6
	0.703	0.75955	-0.742	2.50364	0.703	1.76014	-0.742	3.6	0.703	3	-0.742	5.625	1.25	7.875	-0.742	6.75
	0.742	0.81682	-0.781	2.58614	0.742	1.92727	-0.781	3.6	0.742	3.375	-0.781	4.5	1.289	7.125	-0.781	5.625
	0.781	0.84477	-0.82	2.40614	0.781	2.03427	-0.82	2.7	0.781	3.375	-0.82	5.25	1.328	7.5	-0.82	6.375
	0.82	1.03841	-0.859	2.41977	0.82	1.6979	-0.859	1.8	0.82	3.375	-0.859	5.25	1.367	7.5	-0.859	6.75
	0.859	1.08068	-0.898	2.46682	0.859	1.34266	-0.898	3	0.859	3.75	-0.898	6	1.406	7.875	-0.898	6.75
	0.898	1.07523	-0.938	2.45386	0.898	1.51818	-0.938	3.6	0.898	4.125	-0.938	5.25	1.445	8.25	-0.938	7.125
	0.938	1.18773	-0.977	2.67545	0.938	2.00979	-0.977	3.6	0.938	3.75	-0.977	6	1.484	9	-0.977	6.75
	0.977	1.34455	-1.016	2.83432	0.977	2.5035	-1.016	3	0.977	4.125	-1.016	6.375	1.523	7.875	-1.016	7.875
	1.016	1.35955	-1.055	2.81727	1.016	2.62238	-1.055	2.4	1.016	4.125	-1.055	5.625	1.563	8.25	-1.055	7.5
	1.055	1.28591	-1.094	2.925	1.055	2.33357	-1.094	3.3	1.055	3.375	-1.094	6.375	1.602	8.625	-1.094	7.125
	1.094	1.30227	-1.133	3.07023	1.094	2.10559	-1.133	2.7	1.094	4.5	-1.133	5.25	1.641	9	-1.133	7.875
	1.133	1.29068	-1.172	3.17727	1.133	1.81049	-1.172	3.6	1.133	3.375	-1.172	6	1.68	9.375	-1.172	7.875
	1.172	1.2375	-1.211	3.16364	1.172	2.21189	-1.211	3.3	1.172	4.875	-1.211	6	1.719	9.375	-1.211	7.875
	1.211	1.38341	-1.25	3.23045	1.211	2.60699	-1.25	2.7	1.211	4.5	-1.25	6.375	1.758	8.625	-1.25	7.875
	1.25	1.48636	-1.289	3.36409	1.25	2.77692	-1.289	4.5	1.25	4.875	-1.289	6	1.797	10.5	-1.289	7.875
	1.289	1.59273	-1.328	3.31159	1.289	2.74685	-1.328	3	1.289	5.25	-1.328	7.125	1.836	8.625	-1.328	7.875
	1.328	1.82386	-1.367	3.32045	1.328	2.47832	-1.367	3.6	1.328	4.875	-1.367	6.375	1.875	10.125	-1.367	7.875
	1.367	1.91318	-1.406	3.32795	1.367	2.23986	-1.406	2.7	1.367	4.5	-1.406	7.5	1.914	10.125	-1.406	7.875
	1.406	2.01955	-1.445	3.405	1.406	2.13077	-1.445	3.3	1.406	5.25	-1.445	7.125	1.953	10.125	-1.445	8.625
	1.445	2.16477	-1.484	3.45136	1.445	2.28252	-1.484	3.9	1.445	5.25	-1.484	7.5	1.992	10.125	-1.484	8.625
	1.484	2.16205	-1.523	3.52841	1.484	2.70769	-1.523	4.2	1.484	6	-1.523	7.5	2.031	10.125	-1.523	8.625
	1.523	2.25682	-1.563	3.67159	1.523	2.7979	-1.563	3.6	1.523	5.625	-1.563	7.125	2.07	10.125	-1.563	9.375
	1.563	2.30523	-1.602	3.70773	1.563	2.77832	-1.602	3.3	1.563	5.625	-1.602	8.25	2.109	10.125	-1.602	9.75
	1.602	2.17841	-1.641	3.80932	1.602	2.71678	-1.641	4.2	1.602	5.625	-1.641	6.75	2.148	10.5	-1.641	9
	1.641	2.05705	-1.68	3.83386	1.641	2.55594	-1.68	4.2	1.641	5.625	-1.68	8.25	2.188	10.5	-1.68	10.125
	1.68	2.06932	-1.719	3.85227	1.68	2.55175	-1.719	4.2	1.68	6.375	-1.719	6.75	2.227	10.875	-1.719	9.375
	1.719	2.18864	-1.758	3.85568	1.719	2.69091	-1.758	3.9	1.719	6	-1.758	9	2.266	11.25	-1.758	9.75
	1.758	2.20432	-1.797	3.84545	1.758	2.84126	-1.797	4.2	1.758	6.375	-1.797	7.5	2.305	10.875	-1.797	9.75
	1.797	2.27591	-1.836	3.89659	1.797	2.82587	-1.836	4.2	1.797	6.375	-1.836	9	2.344	12.375	-1.836	9.75
	1.836	2.39182	-1.875	3.86045	1.836	2.8049	-1.875	5.1	1.836	6.75	-1.875	8.625	2.383	10.875	-1.875	10.125
	1.875	2.37886	-1.914	3.86523	1.875	3.23986	-1.914	4.5	1.875	6	-1.914	7.5	2.422	11.25	-1.914	10.5
	1.914	2.58068	-1.953	4.01455	1.914	3.55175	-1.953	4.2	1.914	6.75	-1.953	8.625	2.461	11.625	-1.953	10.125
	1.953	2.63318	-1.992	4.05341	1.953	3.58811	-1.992	4.8	1.953	7.125	-1.992	7.875	2.5	10.875	-1.992	10.875
	1.992	2.50295	-2.031	4.13455	1.992	3.67343	-2.031	5.1	1.992	7.125	-2.031	8.625	2.539	11.625	-2.031	10.5
	2.031	2.47091	-2.07	4.20205	2.031	3.57413	-2.07	4.5	2.031	6.75	-2.07	8.625	2.578	11.625	-2.07	10.5
	2.07	2.66045	-2.109	4.34864	2.07	3.35804	-2.109	5.4	2.07	6.75	-2.109	8.625	2.617	11.625	-2.109	11.25
	2.109	2.74568	-2.148	4.3275	2.109	3.33776	-2.148	6	2.109	7.5	-2.148	8.625	2.656	12	-2.148	11.25
	2.148	2.70205	-2.188	4.36909	2.148	3.48112	-2.188	5.1	2.148	7.125	-2.188	9.75	2.695	12.375	-2.188	11.25
	2.188	2.71295	-2.227	4.54432	2.188	3.76294	-2.227	4.5	2.188	7.125	-2.227	9	2.734	12.375	-2.227	11.25
	2.227	2.82477	-2.266	4.545	2.227	3.57413	-2.266	4.8	2.227	7.875	-2.266	9	2.773	13.125	-2.266	11.25
	2.266	2.88205	-2.305	4.42841	2.266	3.67762	-2.305	5.1	2.266	8.25	-2.305	9.375	2.813	12.75	-2.305	11.625
	2.305	2.95295	-2.344	4.43591	2.305	3.8951	-2.344	6	2.305	7.125	-2.344	9.375	2.852	13.125	-2.344	11.25
	2.344	2.94409	-2.383	4.42568	2.344	4.01748	-2.383	4.8	2.344	7.875	-2.383	9.375	2.891	12.75	-2.383	12
	2.383	2.98364	-2.422	4.38477	2.383	4.36294	-2.422	5.4	2.383	7.125	-2.422	9	2.93	12.75	-2.422	11.625
	2.422	3.04636	-2.461	4.28864	2.422	4.47832	-2.461	5.1	2.422	8.25	-2.461	10.125	2.969	13.5	-2.461	12
	2.461	3.22295	-2.5	4.11886	2.461	4.33706	-2.5	4.8	2.461	8.25	-2.5	9.375	3.008	13.125	-2.5	12
	2.5	3.18477	-2.539	4.14545	2.5	4.28951	-2.539	5.4	2.5	7.875	-2.539	9.75	3.047	13.5	-2.539	12.375
	2.539	3.21273	-2.578	4.32545	2.539	4.1028	-2.578	5.4	2.539	9.375	-2.578	10.125	3.086	13.875	-2.578	12
	2.578	3.37909	-2.617	4.65205	2.578	4.17133	-2.617	6.3	2.578	7.5	-2.617	10.125	3.125	13.875	-2.617	12.375
	2.617	3.6525	-2.656	4.81977	2.617	4.30699	-2.656	6.3	2.617	9	-2.656	10.125	3.164	14.625	-2.656	12.75
	2.656	3.705	-2.695	4.85045	2.656	4.25874	-2.695	6	2.656	8.25	-2.695	10.125	3.203	13.5	-2.695	13.125
	2.695	3.76295	-2.734	4.99568	2.695	4.28182	-2.734	5.7	2.695	9	-2.734	9.75	3.242	14.625	-2.734	12.75
	2.734	3.66614	-2.773	5.13068	2.734	4.38042	-2.773	4.5	2.734	9	-2.773	9.75	3.281	14.625	-2.773	13.125
	2.773	3.51341	-2.813	5.20432	2.773	4.77832	-2.813	6.3	2.773	8.625	-2.813	10.5	3.32	14.25	-2.813	13.125
	2.813	3.48818	-2.852	5.06727	2.813	5.0028	-2.852	5.7	2.813	8.625	-2.852	10.875	3.359	14.625	-2.852	13.5
	2.852	3.55227	-2.891	5.01341	2.852	5.0965	-2.891	5.4	2.852	9	-2.891	10.5	3.398	14.625	-2.891	13.5
	2.891	3.55023	-2.93	5.13955	2.891	5.16503	-2.93	5.7	2.891	9.375	-2.93	10.875	3.438	15.375	-2.93	14.25
	2.93	3.72136	-2.969	5.21045	2.93	5.00699	-2.969	6.3	2.93	9.375	-2.969	9.75	3.477	15.75	-2.969	14.25
	2.969	3.89932	-3.008	5.34341	2.969	4.61538	-3.008	6.3	2.969	9	-3.008	11.625	3.516	15.375	-3.008	13.875
	3.008	4.02886	-3.047	5.42727	3.008	4.57203	-3.047	5.7	3.008	9.375	-3.047	11.25	3.555	15	-3.047	13.5
	3.047	4.02341	-3.086	5.48455	3.047	4.75035	-3.086	6.3	3.047	9.375	-3.086	11.625	3.594	16.125	-3.086	13.125
	3.086	4.03568	-3.125	5.48386	3.086	4.99301	-3.125	5.7	3.086	9	-3.125	11.625	3.633	15.75	-3.125	15.375
	3.125	3.90341	-3.164	5.49341	3.125	5.34266	-3.164	6.6	3.125	11.25	-3.164	12	3.672	15.75	-3.164	14.25
	3.164	3.71182	-3.203	5.44432	3.164	5.52727	-3.203	6	3.164	9.75	-3.203	11.625	3.711	15.375	-3.203	15
	3.203	3.87886	-3.242	5.32295	3.203	5.61399	-3.242	6.9	3.203	10.5	-3.242	12	3.75	15.375	-3.242	15
	3.242	4.02068	-3.281	5.38159	3.242	5.58881	-3.281	6.9	3.242	10.5	-3.281	12	3.789	15.75	-3.281	14.25
	3.281	4.21023	-3.32	5.44227	3.281	5.36783	-3.32	7.2	3.281	10.125	-3.32	13.125	3.828	15.75	-3.32	15.75
	3.32	4.45841	-3.359	5.49818	3.32	5.51399	-3.359	7.2	3.32	10.125	-3.359	12	3.867	15.75	-3.359	15
	3.359	4.56068	-3.398	5.55341	3.359	5.52448	-3.398	6.6	3.359	10.5	-3.398	13.125	3.906	16.5	-3.398	14.625
	3.398	4.65614	-3.438	5.72932	3.398	5.56154	-3.438	6.6	3.398	11.25	-3.438	11.625	3.945	16.5	-3.438	15.375
	3.438	4.80886	-3.477	5.90114	3.438	5.86993	-3.477	7.2	3.438	10.125	-3.477	12.75	3.984	16.875	-3.477	15
	3.477	4.83886	-3.516	5.98636	3.477	5.91678	-3.516	6.6	3.477	10.875	-3.516	12.375	4.023	16.875	-3.516	15.75
	3.516	4.82591	-3.555	6.17318	3.516	5.75175	-3.555	7.2	3.516	10.5	-3.555	12	4.063	16.5	-3.555	15.375
	3.555	4.53	-3.594	6.28159	3.555	5.49371	-3.594	6.6	3.555	10.875	-3.594	12	4.102	16.125	-3.594	16.5
	3.594	4.56886	-3.633	6.30477	3.594	5.38671	-3.633	6.6	3.594	11.625	-3.633	12.375	4.141	16.5	-3.633	15.75
	3.633	4.52318	-3.672	6.24886	3.633	5.46014	-3.672	6.9	3.633	10.5	-3.672	12.375	4.18	17.25	-3.672	15.75
	3.672	4.515	-3.711	6.18682	3.672	5.66224	-3.711	7.2	3.672	12	-3.711	12.75	4.219	17.625	-3.711	16.875
	3.711	4.59273	-3.75	6.08727	3.711	6.23636	-3.75	6.3	3.711	10.875	-3.75	12.75	4.258	17.25	-3.75	15.75
	3.75	4.65	-3.789	6.04295	3.75	6.53497	-3.789	6.9	3.75	12	-3.789	13.125	4.297	16.875	-3.789	16.125
	3.789	4.80409	-3.828	6.02932	3.789	6.21049	-3.828	6.9	3.789	11.625	-3.828	13.125	4.336	17.625	-3.828	16.875
	3.828	4.93909	-3.867	6.04636	3.828	6.40769	-3.867	6.9	3.828	11.25	-3.867	13.875	4.375	17.625	-3.867	16.125
	3.867	5.10205	-3.906	6.09409	3.867	6.51608	-3.906	7.2	3.867	11.625	-3.906	12.375	4.414	18	-3.906	17.25
	3.906	5.14909	-3.945	6.18545	3.906	6.47273	-3.945	7.8	3.906	11.25	-3.945	12.75	4.453	17.625	-3.945	16.5
	3.945	4.96227	-3.984	6.22705	3.945	6.42797	-3.984	7.8	3.945	12.375	-3.984	13.875	4.492	17.625	-3.984	16.5
	3.984	4.93568	-4.023	6.32727	3.984	6.38112	-4.023	8.1	3.984	11.625	-4.023	13.5	4.531	17.625	-4.023	16.875
	4.023	4.86682	-4.063	6.42818	4.023	6.21259	-4.063	8.1	4.023	12.75	-4.063	13.5	4.57	18.75	-4.063	16.5
	4.063	4.83545	-4.102	6.55364	4.063	6.29231	-4.102	7.5	4.063	12	-4.102	13.5	4.609	18	-4.102	17.25
	4.102	4.82318	-4.141	6.53659	4.102	6.33636	-4.141	7.5	4.102	12.75	-4.141	14.25	4.648	18	-4.141	17.25
	4.141	5.03182	-4.18	6.66477	4.141	6.74406	-4.18	8.4	4.141	11.625	-4.18	13.875	4.688	18.375	-4.18	17.25
	4.18	5.09591	-4.219	6.80045	4.18	6.8049	-4.219	8.1	4.18	12.375	-4.219	14.25	4.727	18.375	-4.219	17.25
	4.219	5.05909	-4.258	6.82568	4.219	6.95524	-4.258	8.1	4.219	13.125	-4.258	14.25	4.766	18.75	-4.258	18
	4.258	5.24182	-4.297	6.91773	4.258	7.2993	-4.297	8.4	4.258	12.75	-4.297	14.25	4.805	18.75	-4.297	17.625
	4.297	5.35773	-4.336	6.79227	4.297	7.4028	-4.336	7.2	4.297	12.75	-4.336	14.625	4.844	19.125	-4.336	17.625
	4.336	5.44636	-4.375	6.76977	4.336	7.33287	-4.375	7.5	4.336	12.75	-4.375	14.625	4.883	18.375	-4.375	17.625
	4.375	5.67136	-4.414	7.01455	4.375	6.98671	-4.414	8.7	4.375	13.5	-4.414	15.375	4.922	18.375	-4.414	18.375
	4.414	5.73545	-4.453	6.99682	4.414	7.02098	-4.453	9	4.414	13.5	-4.453	16.125	4.961	19.125	-4.453	18.75
	4.453	5.68227	-4.492	6.92045	4.453	7.26993	-4.492	9	4.453	13.875	-4.492	15	5	19.125	-4.492	18.375
	4.492	5.65295	-4.531	6.85841	4.492	7.61189	-4.531	7.8	4.492	13.5	-4.531	15.75	5.039	19.5	-4.531	19.125
	4.531	5.83773	-4.57	6.85432	4.531	8.0958	-4.57	8.4	4.531	13.875	-4.57	14.25	5.078	19.5	-4.57	19.5
	4.57	5.82205	-4.609	6.98795	4.57	8.27483	-4.609	8.4	4.57	14.625	-4.609	15.375	5.117	19.5	-4.609	18.375
	4.609	5.65909	-4.648	6.88227	4.609	8.07972	-4.648	8.4	4.609	13.875	-4.648	15.375	5.156	19.5	-4.648	19.125
	4.648	5.71841	-4.688	6.98659	4.648	7.8993	-4.688	7.8	4.648	14.625	-4.688	15.75	5.195	20.25	-4.688	19.125
	4.688	5.79136	-4.727	7.01455	4.688	7.54545	-4.727	8.4	4.688	13.875	-4.727	14.625	5.234	19.5	-4.727	19.5
	4.727	5.82955	-4.766	7.125	4.727	7.15664	-4.766	9	4.727	13.875	-4.766	16.125	5.273	21	-4.766	19.5
	4.766	5.85273	-4.805	7.42295	4.766	7.01608	-4.805	9.6	4.766	13.875	-4.805	15.375	5.313	20.625	-4.805	19.5
	4.805	5.79205	-4.844	7.56477	4.805	7.47622	-4.844	8.1	4.805	14.25	-4.844	16.125	5.352	19.125	-4.844	19.5
	4.844	5.69386	-4.883	7.725	4.844	7.58322	-4.883	9	4.844	15	-4.883	15.75	5.391	20.625	-4.883	20.25
	4.883	5.73	-4.922	7.96909	4.883	7.83217	-4.922	8.1	4.883	14.25	-4.922	15.375	5.43	20.25	-4.922	20.25
	4.922	5.85068	-4.961	8.07273	4.922	7.9958	-4.961	8.4	4.922	15	-4.961	16.875	5.469	20.25	-4.961	19.125
	4.961	6.13364	-5	8.25068	4.961	7.97273	-5	8.7	4.961	15	-5	15.75	5.508	19.875	-5	20.25
	5	6.24409	-5.039	8.10136	5	7.96923	-5.039	9	5	15	-5.039	16.5	5.547	21	-5.039	21
	5.039	6.38523	-5.078	8.06795	5.039	7.7958	-5.078	9.9	5.039	14.625	-5.078	16.5	5.586	21	-5.078	20.25
	5.078	6.56114	-5.117	7.94795	5.078	7.73357	-5.117	9.9	5.078	14.625	-5.117	17.25	5.625	20.625	-5.117	20.625
	5.117	6.5475	-5.156	7.75909	5.117	7.58112	-5.156	9.6	5.117	15.375	-5.156	16.5	5.664	21.75	-5.156	20.625
	5.156	6.47182	-5.195	7.69841	5.156	7.75734	-5.195	9.9	5.156	15	-5.195	16.875	5.703	21.375	-5.195	20.625
	5.195	6.59045	-5.234	7.81023	5.195	8.16503	-5.234	9.6	5.195	15.375	-5.234	17.25	5.742	21	-5.234	21.375
	5.234	6.61227	-5.273	7.81159	5.234	8.52587	-5.273	9.3	5.234	15.375	-5.273	16.5	5.781	22.125	-5.273	21
	5.273	6.66545	-5.313	7.91386	5.273	8.80629	-5.313	10.2	5.273	16.5	-5.313	17.25	5.82	21.375	-5.313	20.625
	5.313	6.82295	-5.352	7.80477	5.313	8.93497	-5.352	9.9	5.313	15.375	-5.352	17.625	5.859	22.5	-5.352	21.375
	5.352	7.005	-5.391	7.74409	5.352	8.78392	-5.391	10.2	5.352	15.375	-5.391	16.875	5.898	21.375	-5.391	21
	5.391	6.85432	-5.43	7.51636	5.391	8.73916	-5.43	10.2	5.391	15.375	-5.43	17.25	5.938	23.25	-5.43	21.75
	5.43	6.825	-5.469	7.52727	5.43	8.67972	-5.469	9.6	5.43	15.375	-5.469	16.5	5.977	22.125	-5.469	21
	5.469	6.93409	-5.508	7.41273	5.469	8.63566	-5.508	9.6	5.469	15.375	-5.508	17.625	6.016	22.5	-5.508	21.75
	5.508	6.95795	-5.547	7.51159	5.508	8.93846	-5.547	9.9	5.508	15.75	-5.547	17.25	6.055	22.125	-5.547	21.75
	5.547	6.97023	-5.586	7.62614	5.547	9.25524	-5.586	10.5	5.547	17.625	-5.586	18.75	6.094	22.875	-5.586	21.75
	5.586	6.90614	-5.625	7.91591	5.586	9.32308	-5.625	10.2	5.586	15.375	-5.625	18	6.133	22.5	-5.625	21.75
	5.625	6.81	-5.664	8.13273	5.625	9.14895	-5.664	9.6	5.625	16.5	-5.664	17.625	6.172	22.5	-5.664	22.875
	5.664	6.81068	-5.703	8.25	5.664	8.68252	-5.703	9.9	5.664	16.125	-5.703	17.625	6.211	22.875	-5.703	22.125
	5.703	6.90205	-5.742	8.14909	5.703	8.46853	-5.742	9.6	5.703	16.5	-5.742	18.75	6.25	22.5	-5.742	22.875
	5.742	6.82568	-5.781	8.24591	5.742	8.56294	-5.781	9.6	5.742	16.875	-5.781	17.25	6.289	22.125	-5.781	22.875
	5.781	6.51545	-5.82	8.18659	5.781	8.85944	-5.82	10.2	5.781	16.875	-5.82	18.75	6.328	22.5	-5.82	22.875
	5.82	6.35659	-5.859	8.43136	5.82	9.08112	-5.859	9.3	5.82	17.25	-5.859	18	6.367	23.625	-5.859	23.25
	5.859	6.32659	-5.898	8.50295	5.859	9.30839	-5.898	9.6	5.859	18	-5.898	18.375	6.406	23.625	-5.898	23.25
	5.898	6.37023	-5.938	8.73818	5.898	9.46434	-5.938	10.2	5.898	17.25	-5.938	19.125	6.445	23.25	-5.938	22.5
	5.938	6.38114	-5.977	8.85273	5.938	9.32028	-5.977	9.6	5.938	17.25	-5.977	19.125	6.484	22.5	-5.977	23.625
	5.977	6.35659	-6.016	9.00614	5.977	9.34406	-6.016	9.9	5.977	16.5	-6.016	18.75	6.523	23.625	-6.016	22.875
	6.016	6.615	-6.055	9.00068	6.016	9.52727	-6.055	10.2	6.016	17.25	-6.055	19.5	6.563	23.25	-6.055	23.25
	6.055	6.87818	-6.094	8.92705	6.055	9.67413	-6.094	10.8	6.055	17.25	-6.094	18.75	6.602	24	-6.094	23.625
	6.094	7.29205	-6.133	8.78932	6.094	9.7972	-6.133	10.2	6.094	17.625	-6.133	19.125	6.641	24	-6.133	24.375
	6.133	7.47682	-6.172	8.74841	6.133	9.79021	-6.172	10.2	6.133	17.625	-6.172	19.125	6.68	24	-6.172	23.625
	6.172	7.59341	-6.211	8.69318	6.172	9.7035	-6.211	10.8	6.172	18.75	-6.211	19.875	6.719	25.125	-6.211	23.625
	6.211	7.87636	-6.25	8.79	6.211	9.13497	-6.25	9.9	6.211	17.25	-6.25	19.125	6.758	23.625	-6.25	24
	6.25	7.90568	-6.289	8.80568	6.25	9.06783	-6.289	10.5	6.25	18.75	-6.289	19.5	6.797	24.75	-6.289	24.375
	6.289	7.89136	-6.328	8.80159	6.289	9.48811	-6.328	11.1	6.289	18	-6.328	20.25	6.836	24	-6.328	24.375
	6.328	7.82659	-6.367	9.04568	6.328	9.81119	-6.367	11.7	6.328	18.75	-6.367	19.5	6.875	24	-6.367	24.75
	6.367	7.63773	-6.406	9.23864	6.367	10.0972	-6.406	11.7	6.367	17.25	-6.406	19.875	6.914	24.375	-6.406	24.375
	6.406	7.55932	-6.445	9.41591	6.406	10.6392	-6.445	11.4	6.406	19.5	-6.445	20.25	6.953	24	-6.445	24.75
	6.445	7.36909	-6.484	9.44182	6.445	10.6336	-6.484	11.4	6.445	18.75	-6.484	19.875	6.992	24.375	-6.484	24.75
	6.484	7.44818	-6.523	9.41523	6.484	10.2483	-6.523	11.1	6.484	19.875	-6.523	19.875	7.031	24.75	-6.523	24.375
	6.523	7.48159	-6.563	9.39545	6.523	9.96503	-6.563	12	6.523	19.125	-6.563	21	7.07	24.375	-6.563	24.75
	6.563	7.64864	-6.602	9.47932	6.563	9.7958	-6.602	11.1	6.563	19.125	-6.602	21	7.109	25.125	-6.602	25.5
	6.602	7.96227	-6.641	9.52909	6.602	9.6965	-6.641	12	6.602	19.125	-6.641	19.875	7.148	25.5	-6.641	25.125
	6.641	8.01273	-6.68	9.49364	6.641	9.83007	-6.68	12	6.641	18.375	-6.68	21	7.188	24.75	-6.68	25.5
	6.68	8.13	-6.719	9.43432	6.68	10.3266	-6.719	11.7	6.68	20.25	-6.719	20.625	7.227	25.5	-6.719	25.5
	6.719	8.24455	-6.758	9.73432	6.719	10.8147	-6.758	11.1	6.719	18.75	-6.758	20.625	7.266	25.5	-6.758	25.875
	6.758	8.19409	-6.797	9.78409	6.758	10.6406	-6.797	11.7	6.758	19.875	-6.797	20.625	7.305	25.5	-6.797	26.25
	6.797	8.19955	-6.836	9.86591	6.797	10.8434	-6.836	12	6.797	18.75	-6.836	21.375	7.344	25.5	-6.836	25.875
	6.836	8.12455	-6.875	9.65795	6.836	10.7427	-6.875	12.3	6.836	20.25	-6.875	20.625	7.383	25.125	-6.875	25.5
	6.875	8.29432	-6.914	9.49841	6.875	10.5245	-6.914	11.4	6.875	20.25	-6.914	21.375	7.422	25.125	-6.914	25.5
	6.914	8.45386	-6.953	9.68182	6.914	10.6762	-6.953	11.1	6.914	19.5	-6.953	21	7.461	25.875	-6.953	26.25
	6.953	8.52136	-6.992	9.67841	6.953	10.8769	-6.992	12.3	6.953	19.5	-6.992	21.75	7.5	25.875	-6.992	27
	6.992	8.58955	-7.031	9.78545	6.992	11.158	-7.031	12.3	6.992	20.25	-7.031	21.375	7.539	25.875	-7.031	26.625
	7.031	8.63386	-7.07	9.69477	7.031	11.1678	-7.07	11.7	7.031	20.25	-7.07	20.625	7.578	26.625	-7.07	25.875
	7.07	8.59227	-7.109	9.68318	7.07	11.0629	-7.109	12	7.07	19.875	-7.109	21.75	7.617	25.875	-7.109	26.625
	7.109	8.58205	-7.148	9.82364	7.109	10.8741	-7.148	12	7.109	20.25	-7.148	22.5	7.656	26.625	-7.148	26.625
	7.148	8.45455	-7.188	9.77659	7.148	10.5818	-7.188	12.3	7.148	20.625	-7.188	21.375	7.695	26.25	-7.188	27
	7.188	8.41841	-7.227	9.91023	7.188	10.6671	-7.227	11.1	7.188	20.625	-7.227	22.875	7.734	26.25	-7.227	26.625
	7.227	8.21591	-7.266	9.8475	7.227	11.028	-7.266	12.3	7.227	20.625	-7.266	21.375	7.773	26.625	-7.266	28.125
	7.266	8.29227	-7.305	9.79841	7.266	11.4762	-7.305	12	7.266	19.875	-7.305	22.125	7.813	27	-7.305	27
	7.305	8.475	-7.344	10.035	7.305	11.6476	-7.344	12.9	7.305	21.375	-7.344	22.125	7.852	27	-7.344	28.125
	7.344	8.44977	-7.383	9.92727	7.344	11.4776	-7.383	11.7	7.344	20.25	-7.383	22.875	7.891	27.375	-7.383	27.75
	7.383	8.38909	-7.422	10.125	7.383	11.4797	-7.422	12.3	7.383	21.375	-7.422	22.5	7.93	27	-7.422	28.5
	7.422	8.52545	-7.461	10.1332	7.422	11.2084	-7.461	12.9	7.422	21.375	-7.461	22.5	7.969	28.125	-7.461	27.375
	7.461	8.5125	-7.5	10.2532	7.461	11.021	-7.5	12.9	7.461	21	-7.5	23.25	8.008	25.875	-7.5	27.75
	7.5	8.59568	-7.539	10.3316	7.5	10.9231	-7.539	12.9	7.5	20.625	-7.539	21.75	8.047	27	-7.539	27.375
	7.539	8.77909	-7.578	10.2818	7.539	11.2406	-7.578	12	7.539	21.75	-7.578	22.875	8.086	27	-7.578	27.375
	7.578	8.98091	-7.617	10.3807	7.578	11.4468	-7.617	12.6	7.578	20.25	-7.617	22.125	8.125	27.375	-7.617	28.125
	7.617	8.83705	-7.656	10.3064	7.617	11.586	-7.656	13.5	7.617	21.75	-7.656	23.625	8.164	26.625	-7.656	27.75
	7.656	8.93864	-7.695	10.2784	7.656	11.5371	-7.695	12.6	7.656	21	-7.695	22.875	8.203	27.375	-7.695	27.75
	7.695	9.13023	-7.734	10.2293	7.695	11.593	-7.734	12.9	7.695	21.75	-7.734	23.625	8.242	27.75	-7.734	28.5
	7.734	9.02182	-7.773	10.2204	7.734	11.4769	-7.773	12.9	7.734	21.375	-7.773	22.5	8.281	28.125	-7.773	28.125
	7.773	8.97	-7.813	10.4666	7.773	11.4692	-7.813	12.9	7.773	21.75	-7.813	24.375	8.32	28.125	-7.813	29.25
	7.813	8.99386	-7.852	10.5907	7.813	11.6364	-7.852	14.7	7.813	22.5	-7.852	23.25	8.359	28.125	-7.852	28.875
	7.852	8.89568	-7.891	10.6834	7.852	11.9769	-7.891	13.2	7.852	21.75	-7.891	24	8.398	27.375	-7.891	28.125
	7.891	9.04364	-7.93	10.8286	7.891	12.1636	-7.93	13.8	7.891	22.5	-7.93	24	8.438	28.5	-7.93	28.5
	7.93	9.16705	-7.969	10.9132	7.93	12.1448	-7.969	13.8	7.93	22.5	-7.969	24	8.477	28.125	-7.969	28.5
	7.969	9.13705	-8.008	10.8941	7.969	12.1566	-8.008	12.6	7.969	22.125	-8.008	23.625	8.516	29.25	-8.008	28.875
	8.008	8.98841	-8.047	11.0107	8.008	12.3301	-8.047	13.5	8.008	22.875	-8.047	24.75	8.555	28.5	-8.047	30
	8.047	9.22364	-8.086	10.948	8.047	12.0434	-8.086	13.2	8.047	22.5	-8.086	23.625	8.594	28.5	-8.086	29.25
	8.086	9.44727	-8.125	10.8409	8.086	11.9671	-8.125	13.2	8.086	22.875	-8.125	24.75	8.633	28.5	-8.125	29.25
	8.125	9.57068	-8.164	10.8246	8.125	12.1133	-8.164	13.5	8.125	22.125	-8.164	24	8.672	29.25	-8.164	29.25
	8.164	9.65318	-8.203	10.8321	8.164	12.1489	-8.203	13.8	8.164	22.875	-8.203	25.5	8.711	28.875	-8.203	30
	8.203	9.79159	-8.242	10.7836	8.203	12.2434	-8.242	13.8	8.203	22.875	-8.242	23.625	8.75	28.5	-8.242	29.625
	8.242	9.88568	-8.281	10.7346	8.242	12.2573	-8.281	13.2	8.242	22.5	-8.281	24	8.789	28.875	-8.281	30.375
	8.281	9.97227	-8.32	10.8082	8.281	12.428	-8.32	13.8	8.281	23.625	-8.32	24.75	8.828	30.375	-8.32	30
	8.32	9.99341	-8.359	10.9289	8.32	12.4594	-8.359	13.2	8.32	23.25	-8.359	25.125	8.867	29.625	-8.359	30.75
	8.359	9.93341	-8.398	11.0993	8.359	12.4699	-8.398	13.5	8.359	22.875	-8.398	25.5	8.906	29.25	-8.398	30
	8.398	9.93341	-8.438	11.295	8.398	12.5518	-8.438	13.2	8.398	22.875	-8.438	25.125	8.945	30	-8.438	30
	8.438	9.99477	-8.477	11.2207	8.438	12.5846	-8.477	14.1	8.438	24	-8.477	25.875	8.984	28.875	-8.477	30.375
	8.477	10.0064	-8.516	11.1839	8.477	12.4979	-8.516	14.4	8.477	22.5	-8.516	25.5	9.023	29.625	-8.516	30.375
	8.516	10.0834	-8.555	11.2814	8.516	12.7538	-8.555	13.5	8.516	23.625	-8.555	25.875	9.063	30.375	-8.555	30.75
	8.555	10.1502	-8.594	11.4116	8.555	12.9504	-8.594	14.4	8.555	23.25	-8.594	25.5	9.102	29.25	-8.594	30.75
	8.594	10.3534	-8.633	11.2971	8.594	13.0615	-8.633	14.4	8.594	23.25	-8.633	25.875	9.141	30	-8.633	31.125
	8.633	10.3295	-8.672	11.2766	8.633	12.9993	-8.672	13.5	8.633	23.25	-8.672	25.5	9.18	30.375	-8.672	30
	8.672	10.2518	-8.711	11.2636	8.672	12.9021	-8.711	14.1	8.672	23.25	-8.711	25.875	9.219	30.75	-8.711	31.875
	8.711	10.202	-8.75	11.4136	8.711	12.7203	-8.75	13.5	8.711	24	-8.75	25.5	9.258	30	-8.75	30.75
	8.75	10.0582	-8.789	11.3407	8.75	12.479	-8.789	14.7	8.75	24.375	-8.789	25.875	9.297	30	-8.789	31.875
	8.789	9.9	-8.828	11.1798	8.789	12.2021	-8.828	13.8	8.789	24.375	-8.828	25.875	9.336	31.125	-8.828	31.875
	8.828	9.77591	-8.867	11.1614	8.828	12.6217	-8.867	13.8	8.828	23.625	-8.867	27.375	9.375	30.75	-8.867	30.375
	8.867	9.82091	-8.906	11.087	8.867	12.8951	-8.906	14.1	8.867	24.75	-8.906	25.875	9.414	30.75	-8.906	32.625
	8.906	9.95523	-8.945	11.3884	8.906	13.5727	-8.945	15	8.906	24.375	-8.945	26.625	9.453	30.375	-8.945	31.875
	8.945	10.0568	-8.984	11.6086	8.945	13.9874	-8.984	15	8.945	24.375	-8.984	26.25	9.492	30.375	-8.984	33
	8.984	10.2675	-9.023	11.7082	8.984	13.7538	-9.023	15	8.984	24.375	-9.023	26.625	9.531	30.75	-9.023	31.125
	9.023	10.3077	-9.063	11.895	9.023	13.465	-9.063	15.6	9.023	25.125	-9.063	25.875	9.57	29.625	-9.063	33
	9.063	10.4209	-9.102	11.9529	9.063	13.3699	-9.102	15	9.063	24.75	-9.102	27.75	9.609	30.375	-9.102	33
	9.102	10.4932	-9.141	12.0948	9.102	13.4804	-9.141	14.1	9.102	24.375	-9.141	26.25	9.648	30.375	-9.141	31.5
	9.141	10.5839	-9.18	12.0702	9.141	13.6909	-9.18	13.8	9.141	24.375	-9.18	27	9.688	30	-9.18	32.625
	9.18	10.6548	-9.219	11.9475	9.18	13.5455	-9.219	14.7	9.18	25.125	-9.219	26.625	9.727	29.625	-9.219	32.625
	9.219	10.6875	-9.258	11.8895	9.219	13.3399	-9.258	15.3	9.219	24.75	-9.258	27	9.766	30.75	-9.258	33
	9.258	10.768	-9.297	11.6986	9.258	13.0811	-9.297	14.4	9.258	25.125	-9.297	27	9.805	30.75	-9.297	33
	9.297	10.8696	-9.336	11.8111	9.297	13.0455	-9.336	15.6	9.297	25.5	-9.336	27.375	9.844	30.375	-9.336	33
	9.336	10.7993	-9.375	11.8807	9.336	13.2133	-9.375	15.3	9.336	24.375	-9.375	27.375	9.883	31.875	-9.375	32.625
	9.375	10.8095	-9.414	12.0471	9.375	13.3084	-9.414	15.9	9.375	25.5	-9.414	27	9.922	30.75	-9.414	33.375
	9.414	10.74	-9.453	12.2039	9.414	13.4615	-9.453	14.4	9.414	25.125	-9.453	28.125	9.961	31.125	-9.453	32.625
	9.453	10.7386	-9.492	12.24	9.453	13.5944	-9.492	15.3	9.453	25.875	-9.492	26.625			-9.492	33
	9.492	10.8048	-9.531	12.4275	9.492	13.9238	-9.531	15.3	9.492	25.5	-9.531	28.125			-9.531	32.25
	9.531	10.9425	-9.57	12.5802	9.531	14.2217	-9.57	15	9.531	26.25	-9.57	27			-9.57	33.75
	9.57	11.0693	-9.609	12.4302	9.57	14.279	-9.609	14.4	9.57	25.125	-9.609	28.5			-9.609	34.125
	9.609	11.2071	-9.648	12.2782	9.609	14.1322	-9.648	15.9	9.609	26.25	-9.648	28.125			-9.648	33.375
	9.648	11.3973	-9.688	12.2407	9.648	14.1063	-9.688	15.9	9.648	25.875	-9.688	27.75			-9.688	33
	9.688	11.6086	-9.727	12.2195	9.688	13.9748	-9.727	15.9	9.688	26.25	-9.727	28.125			-9.727	33.375
	9.727	11.7041	-9.766	12.3075	9.727	13.7937	-9.766	15.3	9.727	27.375	-9.766	27.75			-9.766	34.125
	9.766	11.597	-9.805	12.5584	9.766	13.9643	-9.805	15.3	9.766	25.875	-9.805	28.125			-9.805	33.75
	9.805	11.5515	-9.844	12.5763	9.805	14.0175	-9.844	15.6	9.805	26.625	-9.844	28.5			-9.844	34.125
	9.844	11.4521	-9.883	12.5607	9.844	14.1161	-9.883	15.3	9.844	26.25	-9.883	29.25			-9.883	34.125
	9.883	11.2988	-9.922	12.5118	9.883	14.2671	-9.922	15.9	9.883	27.375	-9.922	28.5			-9.922	34.125
	9.922	11.0917	-9.961	12.4294	9.922	14.4797	-9.961	15	9.922	27	-9.961	28.5			-9.961	34.5
	9.961	10.8307	-10	12.3136	9.961	14.765	-10	15.9	9.961	27.375	-10	28.875			-10	34.125

## Sheet: Figure 3c
Figure 3c
	1.25	1.25	1.5	1.125	1.25	1.875	1.375	1.25	1	1.625	1.25	2	1.5	1.625	1.625	1.625	2.5	1.75	1.875	1.25
	1.875	1.5	1.875	1.875	1.75	1.75	1.875	1.875	1.75	1.75	1.875	1.625	1.875	1.25	1.5	2.5	1.875	1.875	1.875	1.875
	1.875	1.75	1.625	1.75	1.375	2.375	1.875	2	1.875	1.75	1.25	1.625	1.375	1.875	1.875	1.875	1.875	2	1.75	1.875
	1.625	1.875	1.875	1.25	1.875	1.875	1.875	1.75	1.625	1.875	1.375	1.875	2	1.75	2	1.25	1.875	1.875	1.75	1.625
	1.875	1.5	1.5	1.75	1.375	1.875	1.625	1.375	1.875	2.125	1.25	1.75	1.375	1.875	1.625	1.875	1.625	1.25	1.625	1.25
	1.875	2.125	2.125	1.375	1.875	1.25	1.25	1.875	2	1.625	1.75	1.375	1.875	1.625	1.875	1.875	2	1.625	1.875	1.875
	1.625	1.875	1.375	1.875	1.875	1.5	1.25	1.625	1.75	1.875	2.125	1.25	1.75	2.5	1.875	1.625	1.875	1.875	1.75	2.125
	2.125	2	1.5	1.75	1.875	1.75	1.625	1.5	1.5	1.375	1.875	1.125	1.625	1.875	1.25	1.875	1.875	1.75	1.25	1.625
	1.75	1.875	1.25	1.625	1.875	1.25	2.125	1.875	1.5	2	1.625	1.375	1.875	1.625	1.875	1.625	1.625	1.625	1.875	1.25
	1.875	1.875	1.875	1.75	2	2.5	1.25	1.375	2.5	1.875	1.875	1.875	2	1.875	2	1.375	1.5	1.5	2	1.875
	1.625	1.75	1.875	1.75	1.375	1	0.875	2.25	1.625	1.875	1.75	1.25	1.375	1.875	1.875	1.125	2	1.875	2.5	1.75
	1.875	1.75	1.75	1.625	1.875	2	1.25	1.75	1.25	2.125	1.875	1.5	1.875	1.375	1.625	1.875	1.75	2.5	1.25	1.75
	2	2	0.625	1.875	1.5	1.25	2.125	2.5	1.625	1.25	1.625	1.875	1.875	1.875	1.25	1.75	1.5	1.75	2.5	1.875
	1.625	1.875	1.875	2.125	1.875	2	1.75	2.5	1.25	1.625	1.75	1.125	1.75	1.75	2.125	1.25	1.875	1.875	1.625	1.75
	1.875	1.625	2.5	2.125	1.75	1.875	1.625	1.25	1.375	2.125	2.125	2.5	1.75	1.625	1.875	2	1.75	1.625	1.875	1.25
	2.625	1.875	1.875	2.125	1.625	1.875	1.625	1.25	1.375	1.25	1.875	1.875	1.375	1.25	1.5	1.875	1.375	1.75	1.875	2.125
	2.25	2.125	2.125	1.875	1.25	1.625	1.625	2.125	1.75	2.125	1.25	1.125	2	1.875	1.25	2.5	1.625	1.75	1.375	1.5
	1.75	1.625	1.875	1.75	1.5	1.375	1.75	2	2.375	2.625	1.625	1.625	1.875	2.5	2.5	1.875	1.875	1.5	2.5	1.375
	1.875	1.375	1.75	1.875	2.125	1.625	1.875	1.75	1.625	1.25	2.125	1.875	1.875	2.375	1.375	1.5	1.625	2.5	1.25	1.625
	1.25	1.25	1.75	1.875	2	1.75	1.875	1.625	1.5	1.625	1.875	1.25	1.875	1.625	1.5	1.875	2	1.875	1.5	1.5
	3.75	6.25	6.25	7.1875	6.25	4.6875	3.4375	4.6875	6.25	4.6875	4.375	5.3125	4.0625	4.6875	6.875	6.5625	3.75	5.3125	5.3125	3.75
	4.6875	4.375	5.3125	6.25	5.625	7.1875	5	5.9375	6.25	4.0625	4.6875	4.6875	4.0625	4.6875	6.25	5.625	4.6875	5.3125	3.125	5.9375
	5	3.75	3.75	4.0625	6.25	4.6875	4.0625	4.375	4.6875	3.4375	5	5.625	5	5.625	4.6875	3.125	3.125	4.375	6.25	7.5
	4.6875	4.0625	5.3125	3.125	7.8125	5	5.3125	5.9375	5.3125	5.625	4.6875	4.6875	4.6875	5.9375	6.875	5.625	4.0625	5.625	6.25	5.625
	4.6875	4.0625	4.6875	3.75	4.6875	4.6875	6.25	5.3125	5.3125	4.6875	4.0625	4.6875	4.0625	4.375	3.75	2.8125	6.25	6.25	4.6875	4.6875
	4.0625	5.625	4.0625	4.6875	4.375	5.3125	4.6875	4.6875	3.75	4.6875	6.25	4.0625	4.0625	4.6875	4.6875	5	4.6875	4.6875	3.75	4.6875
	4.375	4.6875	4.6875	4.6875	5.3125	5.625	5.625	6.25	4.6875	5.9375	3.125	5.3125	5.3125	5	5.625	6.5625	6.5625	4.0625	4.6875	3.4375
	3.4375	6.875	4.6875	6.25	5	4.6875	4.6875	3.75	3.125	5.3125	5.3125	6.25	6.5625	5.3125	4.375	5	5	5.3125	5.9375	5.625
	5.625	5.625	4.6875	6.5625	5	4.6875	5	4.6875	4.0625	4.0625	6.25	5	5.625	7.8125	4.6875	4.6875	5.3125	6.25	5.3125	5.3125
	4.6875	5.3125	4.0625	6.25	4.6875	5.625	4.6875	6.25	5.625	4.6875	5	6.875	4.6875	5.9375	6.25	6.5625	4.6875	4.6875	4.6875	5.9375
	4.6875	4.6875	6.25	6.25	6.25	3.75	5	6.25	4.6875	4.375	4.6875	4.6875	4.375	4.375	6.5625	6.5625	6.25	4.375	5.3125	5.3125
	4.6875	5.3125	4.6875	3.4375	6.25	4.6875	4.6875	5.3125	4.0625	6.25	4.6875	4.6875	6.5625	5	4.6875	5	4.375	4.6875	4.6875	3.4375
	4.6875	4.6875	7.8125	5.625	5	5	3.125	4.0625	4.6875	5	5	5.9375	6.25	8.4375	6.25	6.25	6.5625	6.5625	4.6875	4.6875
	4.6875	4.6875	4.6875	5.3125	4.6875	4.375	4.6875	6.25	4.6875	4.6875	6.25	4.6875	4.6875	5	5.9375	5	4.6875	6.25	6.25	5
	4.6875	5	6.5625	7.8125	4.6875	6.25	6.25	7.8125	6.25	4.6875	4.0625	4.0625	4.6875	6.25	5.9375	4.0625	4.6875	5.625	5.625	4.6875
	5	5	4.6875	4.6875	3.125	6.25	4.0625	4.375	5.3125	5.3125	5.9375	3.4375	6.25	4.0625	8.125	4.6875	4.6875	7.5	5.9375	5.625
	7.8125	7.1875	5	4.6875	4.375	6.25	6.875	6.25	5.3125	5.625	5.9375	6.5625	6.25	7.8125	5.625	5.9375	5.3125	4.6875	6.25	4.6875
	5.3125	5.3125	3.125	6.25	6.25	4.6875	4.0625	4.6875	6.5625	5.3125	4.6875	5.625	5	7.8125	4.0625	6.25	6.875	5	4.6875	6.25
	5	7.5	3.125	5	4.0625	6.875	6.25	4.6875	4.0625	6.25	6.25	3.125	4.6875	7.8125	4.6875	6.25	4.6875	5.3125	4.6875	3.125
	4.0625	4.6875	3.125	7.5	6.25	3.125	6.875	6.25	5.9375	3.75	3.125	3.75	5	5.625	2.5	5.3125	5	4.375	3.75	5.3125
	20.2821	20.2821	21.2479	17.3846	19.3163	16.4188	19.3163	17.3846	17.3846	16.4188	20.2821	18.3504	21.2479	17.3846	21.2479	19.3163	21.2479	17.3846	18.3504	18.3504
	14.4872	17.3846	16.4188	19.3163	18.3504	18.3504	15.453	21.2479	16.4188	18.3504	15.453	20.2821	17.3846	17.3846	14.4872	22.2137	17.3846	15.453	17.3846	17.3846
	17.3846	14.4872	22.2137	19.3163	16.4188	19.3163	17.3846	19.3163	15.453	17.3846	18.3504	16.4188	19.3163	17.3846	16.4188	20.2821	18.3504	19.3163	15.453	19.3163
	16.4188	14.4872	19.3163	14.4872	19.3163	15.453	17.3846	15.453	15.453	18.3504	17.3846	16.4188	19.3163	17.3846	19.3163	14.4872	14.4872	16.4188	16.4188	19.3163
	20.2821	18.3618	16.4188	19.3163	15.453	16.4188	13.5214	13.5214	14.4872	14.4872	14.4872	13.5214	14.4872	15.453	15.453	14.4872	16.4188	14.4872	17.3846	15.453
	19.3163	19.3163	17.3846	19.3163	14.4872	15.453	16.4188	19.3163	22.2137	17.3846	15.453	17.3846	17.3846	16.4188	19.3163	17.3846	14.4872	17.3846	16.4188	19.3163
	17.3846	15.453	16.4188	14.4872	19.3163	17.3846	17.3846	17.3846	14.4872	17.3846	16.4188	22.2137	20.2821	17.3846	18.3504	16.4188	16.4188	17.3846	17.3846	19.3163
	16.4188	14.4872	15.453	16.4188	14.4872	17.3846	17.3846	18.3504	19.3163	17.3846	21.2479	17.3846	15.453	17.3846	17.3846	19.3163	22.2137	17.3846	21.2479	19.3163
	16.4188	16.4188	19.3163	18.6913	19.3163	21.2479	18.3504	15.453	17.3846	16.4188	19.3163	22.2137	18.3504	16.4188	19.3163	18.3504	19.3163	17.3846	18.3504	22.2137
	14.4872	19.3163	20.2821	16.4188	17.3846	19.3163	19.3163	19.3163	16.4188	18.3504	19.3163	16.4188	19.3163	19.3163	18.6345	16.4188	18.3504	21.2479	17.3846	14.4872
	21.8274	22.2137	22.2137	19.3163	15.453	16.4188	14.4872	12.5556	13.5214	14.4872	15.453	20.2821	15.453	17.3846	19.6571	14.0895	17.3846	11.3625	20.2821	17.3846
	19.3163	16.4188	16.4188	12.5556	11.5898	14.4872	18.3504	20.2821	19.3163	18.9299	19.3163	18.3504	17.3846	17.3846	16.4188	19.3163	22.2137	8.6355	20.5093	21.2479
	14.4872	19.3163	19.3163	19.3163	16.4188	20.2821	19.3163	18.3504	19.3163	21.2479	22.2137	19.6253	5.96531	17.3846	18.3504	17.3846	17.3846	17.3846	19.3163	17.3846
	19.3549	21.2479	19.3163	19.3163	19.3163	19.3163	20.2821	17.8391	18.3504	20.2821	20.2821	18.3504	15.0553	19.3163	20.2821	20.2821	17.3846	15.0553	19.3163	18.5777
	21.2479	19.3163	19.3163	17.3846	18.3504	17.3846	19.3163	17.3846	17.3846	19.3163	19.3163	19.3163	17.3846	19.3163	18.3504	17.3846	20.2821	22.2137	22.2137	20.2821
	19.3163	17.3846	18.3504	19.3163	18.3504	16.4188	20.2821	14.4872	18.3504	15.453	19.3163	15.453	19.3163	15.453	17.3846	17.3846	17.3846	18.3504	19.3163	20.2821
	20.2821	17.3846	17.3846	17.3846	17.3846	18.3504	21.2479	10.4535	16.4188	16.4188	17.3846	15.453	16.4188	18.3504	19.3163	16.4188	9.5445	15.953	16.0211	19.0379
	19.3163	18.3504	19.3163	22.2137	19.3163	17.8391	20.2821	17.3846	19.3163	18.3504	21.2479	14.9985	19.3163	16.4188	21.2479	20.2821	20.2821	19.3163	19.3163	16.4188
	19.3163	20.2821	17.3846	19.3163	9.60131	19.3163	18.3504	21.2479	19.3163	19.3163	19.3163	19.3163	20.2821	19.3163	19.3163	17.3846	21.2479	17.3846	18.3504	11.5898
	12.5556	17.6687	19.3163	19.3163	19.3163	19.3163	17.3846	20.2821	20.2821	15.453	19.3163	19.3163	22.2137	16.4188	19.3163	22.2137	20.2821	16.4188	19.3163	19.3163
	31.75	31.95	29.3	33.5	28.5625	23.625	32.5	32.55	22.7812	19.4062	24.8062	29.3125	29.565	27.8438	18.5625	33.75	31.0938	31.565	21.9375	29.9375
	29.9	23.625	30.375	21.0938	19.4062	32.0625	25.3125	31.1062	19.4062	25.3125	22.1484	32.3438	29.4062	21.9375	21.9375	33.75	29.875	30.3438	12.6562	25.3125
	31.95	25.3125	29.5312	21.9375	32.0625	33.75	29.5312	33.4375	30.375	14.3438	25.6922	25.3125	21.0938	25.3125	29.5312	32.0625	32.0625	33.75	31.2188	32.6513
	30.2565	25.3125	29.625	32.659	33.0656	25.3125	25.3125	31.1062	26.875	29.875	30.7188	10.9688	25.3125	19.1875	29.5312	33.75	30.375	28.6875	29.4062	32.999
	29.5312	19.4062	21.9375	22.7812	23.625	19.5954	32.6562	28.2891	27.0938	29.9937	27.3984	31.0938	22.7812	30.25	30.3438	28.659	27.6562	19.4062	27.9094	29.0938
	24.78	22.7812	21.0938	19.4062	29.1875	30.25	29.875	24.175	19.875	23.625	23.9203	21.9375	21.9375	31.3125	19.4062	29.0938	25.3125	29.5312	31.3125	25.0938
	25.3125	19.4062	19.4062	29.9375	30.3125	29.4062	33.75	33.4375	29.5312	32.0625	33.6656	31.2188	25.3125	31.2188	29.5312	27	32.0625	31.2188	29.25	25.3125
	24.3438	29.9375	31.9375	27.0938	21.9375	23.625	25.3125	29.2359	29.5312	24.4688	26.5781	29.5312	25.3125	32.0938	31.0938	16.875	25.3125	30.25	26.1562	27.9375
	29.93	23.625	30.7188	31.2188	15.1875	27	30.375	33.0344	29.5312	21.0938	17.7188	30.25	29.99	21.0938	23.625	25.3125	30.25	23.625	21.9375	33.625
	33.2	27	19.4062	22.7812	27.8438	28.625	23.625	31.0078	28.6875	32.0625	33.6656	29.5312	29.5312	28.6875	21.0938	25.3125	29.5312	33.75	33.75	25.3125
	30.375	29.5312	27.8438	32.0625	28.6875	25.3125	27.8438	26.5781	31.3125	32.0625	31.0078	27.8438	32.856	32.0625	29.5312	30.375	27	26.1562	33.75	29.6513
	25.3125	29.5312	31.5312	31.2156	27	29.5312	21.9375	31.0078	32.9062	29.5312	30.1219	28.6875	28.6875	27.8438	32.0625	29.5312	33.625	28.6875	31.2188	27.8438
	32.0625	29.5312	29.5312	27.8438	30.375	29.5312	27.8438	33.6656	31.2188	29.5312	26.5781	27.8438	27.8438	23.625	28.6875	27	31	31.1562	28.6875	25.3125
	25.3125	31.123	28.1562	29.565	27.8438	25.3125	27	30.1219	32.0625	29.5312	27.4641	30.375	25.3125	33.75	29.5312	28.6875	28.6875	32.9062	25.3125	31.3216
	29.5312	33.75	29.5312	30.375	27.8438	33.75	29.5312	31.0078	28.6875	32.9062	31.0078	27.8438	31.2188	32.9062	31.2188	32.375	26.1562	27	27.8438	25.3125
	25.9062	29.5312	25.3125	29.5312	11.8125	23.625	29.5312	23.9203	16.875	24.4688	23.0344	26.875	22.7812	24.4688	21.0938	26.5625	23.625	19.4062	21.0938	28.6875
	30.3125	25.3125	27	24.4688	25.3125	32.0625	29.5312	31.4375	31.8125	28.75	33.6656	29.5312	27	33.75	19.4062	28.1875	30.375	25.3125	33.75	20.25
	30.5632	24.3438	20.9688	30.4062	25.3125	27	26.1562	27.4641	28.5625	22.7812	20.3766	27.8438	25.3125	21.0938	14.3438	25.3125	29.5312	23.625	29.4062	32.569
	29.4065	26.1562	31.953	28.6875	22.7812	27.0938	19.4062	15.0609	25.3125	26.1562	25.6922	17.7188	29.5312	30.375	30.375	30.375	32.9062	33.75	31.2188	26.1562
	27.8438	29.6875	30.875	19.6562	31.4565	26.1562	25.9375	21.2625	28.6875	32.1562	26.5781	29.4688	31.2188	26.1562	32.9062	31.2188	32.0625	32.0625	22.7812	24.4688

[truncated: 9 more sheets: Figure 3d, Figure 3f, Figure 3g, Figure 3h, Figure 4a, Figure 4b, Figure 4c, Figure 4e, Figure 4f]
